# Supplementary material for: Surveying knowledge, practice and attitudes towards intervention fidelity within trials of complex healthcare interventions
Source: Trials. 2018 Sep 19;19:504. doi: 10.1186/s13063-018-2838-6 (PMC6147031; doi:10.1186/s13063-018-2838-6)
Supplement: Supplementary file 2 — Open-ended questions from survey. (XLSX 38 kb) [file 13063_2018_2838_MOESM2_ESM.xlsx]

## Sheet: Q24 why not used
Q24: If you answered yes above (fidelity methods discussed at any stage of trial), why were they not used?
Participant direct quotes	Preliminary Code 1	Preliminary Code 2	1	2	3	4	5
PI's lack of support/ knowledge	lack of knowledge		1
Discussed in the context of trials to be completed in the coming months	preliminary discussions only						1
Opted for pragmatic application of the intervention (optimal guideline Mgt available and expected, but generally not adhered to) mgt,	felt not to be relevant					1
Lack of personell	lack of resources				1
Dumb co-investigators	lack of knowledge		1
Challenges with implementation	difficulty implementing fidelity strategies			1
Unaware of concept at trial design phase, hard to measure in real life	lack of knowledge	difficulty implementing fidelity strategies	1	1
Preliminary discussions continue into implementing fidelity assessment/ evaluation	preliminary discussions only						1
No ethical approval for recording sessions	difficulty implementing fidelity strategies			1
Hard to implement in practice	difficulty implementing fidelity strategies			1
Because in real world healthcare settings, it is very difficult to remain commpletely faithful to a trial intervention structure.	difficulty implementing fidelity strategies			1
It was assumed that fidelity was assured by the design of the trial	felt not to be relevant					1
The intervention was already routinely applied and implemented in usual management.	felt not to be relevant					1
	Category number	Category name
	1	lack of knowledge
	2	difficulty implementing fidelity strategies
	3	lack of resources
	4	felt not to be relevant
	5	preliminary discussions

## Sheet: Q28 3 most imp barr
Q28: Please list what you feel are the three most important barriers to assessing, enhancing, addressing or reporting intervention fidelity in trials of complex healthcare interventions
	Developed categories
Direct participant quotes	knowledge	terminology	definition	level criteria	practical guidance	appropriate strategies	importance	resistance tx manual	resistance monitor/assess	core components not identified	space	journal requirement	cost	time
Awareness, time, cost	1												1	1
Lack of knowledge; Lack of guidance; Lack of journal requirement	1				1							1
Cost, Time and lack of prioritisation												1	1	1
Participant truthfulness,
Guidance					1
Function/form adaptation debate. Lack of inclusion within current consort although the new social consort will help.
Time, poor guidance re acceptable levels, publication					1							1		1
lack of understanding, lack of guidance, increased strain on resourncse	1				1								1	1
Standardised guidelines and checklist criteria need to be developed						1
Lack of awareness, understanding, training and overseeing	1
not seen as a priority by Pis Lack of resources(time,staff,funding etc) in a trial, , lack of space in journal publications											1		1	1
Time. Cost. Lack of intervention manual													1	1
Knowledge, definition, time	1		1											1
Not embedded in protocol or reflected in the methodological foundation. Lack of opportunity to discuss. Lack of criteria or guidance around what is considered acceptable interventional shift.				1
Lack of specific education about the matter
budget/time for investigators to assess													1	1
Lack of perceived importance; Lack of grant's essential requirement to assess fidelity; Lack of journal requirements for publication/space.							1				1	1
Time restraint and lack of resources													1	1
Poor knowledge or understanding of intervention fidelity Lack of practical guidance about intervention fidelity Core components of interventions not sufficiently identified	1				1					1
Core components of interventions not sufficiently identified; Lack of practical guidance about intervention fidelity; lack of journal requirement					1					1		1
1.Lack of agreement regarding the most appropriate strategies of enhancement/assessment 2. Resistance/perceived resistance from those who deliver the intervention regarding the use of treatment manual (e.g. limiting treatment flexibility) 3. Cost						1		1					1
Resources/cost is the biggest barrier - budgets for clinical trials in Ireland are quite small													1
Practical guidance, flexibility limited, time					1			1						1
Treatment Manual use, Time constraints, Cost								1					1	1
1. Not adequately prioritized; 2. Lack of knowledge of knowledge of the importance of assessing treatment fidelity; 3. Lack of knowledge of methods to examine treatment/intervention fidelity	1					1						1
terminology, core components and time		1								1				1
variance between indiviually prescribed treatment programmes and the constraints of trial design, the challenges of including the variety of normal practice into RCT, qualitative problems being assessed with quantitative techniques
poor knowledge of intervention fidelity Lack of practical guidance Resistence from those who deliver the intervention	1				1			1	1
Cost and access to researchers able to assess intervention fidelity													1
Time constraints where the research is being carried out in a normal work environment. Sometimes to get the job done, the methods may be compromised.														1
time, resources, prority when writing papers												1	1	1
time, money and resistance								1	1				1	1
Ignorance and laziness. "I told them to do it, so of course they'll do it."
lack of critical debate, lack of standardised data capture methods; lack of formal requirements to do this (e.g. from journals or reporting standards like 'SPIRIT' etc.);						1						1
lack of criteria, time restraints, resistance around use of treatment manual				1				1						1
Time, cost, not clear what is acceptable fidelity				1									1	1
Lack of understanding of what it is; lack of understanding of how to assess it; lack of priority given to it by publications and funders.	1					1						1
time, cost, understanding	1													1
Time, cost, poor knowledge	1													1
Resistance from those delivering intervention; competing demands on project team; intervention not sufficiently defined.			1					1	1
Criteria, guidance, cost				1	1								1
no requirements of ethics committees and funders, knowledge that it is important, no requirements of ethics committees and funders	1
difficulty of being 'in the field' when intervention is delivered, professionals and patients not wanting to criticise the research, complexity of the intervention (disagreement re: naming components across resaerch disciplines)										1
Poor knowledge or understanding of intervention fidelity; Lack of perceived importance of intervention fidelity; Resistance/perceived resistance from those who deliver the intervention around monitoring/assessment	1						1		1
Lack of perceived importance; Lack of practical guidelines; lack of criteria to specify acceptable levels of intervention fidelity				1	1		1
Little value placed on intervention fidelity, time restraints, poor understanding of what I/F can contribute to understanding trial outcomes	1						1							1
Lack of consensus on how to measure fidelity, what is acceptable level of fidelity, lack of space in journal reporting				1		1					1
knowlegde, time, cost	1												1	1
transfer of audio data from one organisation to another the very nature of assessing a complex intervention - deciding what to measure and how It might be more important for a provider to address an alternative problem for the patient/carer before beginning the intervention. What is good care for one patient/carer may be different from another.								1		1
lack of understanding, time, lack of importance	1						1							1
understanding the importance, lack of understanding how to do properly, resource poor	1						1						1	1
knowledge, people to encourage and oversee it in practice	1
cost, time, poor knowledge of int fidelity	1												1	1
lack of understanding, lack of efficient tools, lack of perceived importance	1					1	1
Measures						1
Lack of integration between research and health service. Focus of research on grants and publications instead of policy & practice. Lack of focus on making sure proposed interventions are implementable.
Lack of practical guidance, resistance around monitoring, lack of journal requirement					1				1			1
lack of knowledge and skills
Ambiguity and lack of consistency surrounding the definition of intervention fidelity (i.e. too many definitions) Poor knowledge or understanding of intervention fidelity cost and time constraints	1		1										1	1
Lack of criteria specifying acceptable levels of intervention Fidelity, cost, time restraints				1									1	1
lack of knowledge of what it is, not mandatory in reporting guidelines, resource limitations ( time, funding etc)	1											1	1	1
Lack of knowledge, lack of requirement, lack of perceived importance	1						1					1
Lack of appreciation of the rigour required to delivery a (in my case) behavioural intervention; challenges in getting sufficient funding to conduct fidelity assessments properly; lack of appreciation within medical and health systems for complexity theory (I live in a world dominated by reductionism and determinism)													1
core elements not defined clearly, limited monitoring of adherence to core elements, cost									1	1			1
Lack of perceived importance of intervention fidelity, Poor knowledge or understanding of intervention fidelity, Lack of practical guidance about intervention fidelity	1				1		1
Time constraints														1
Ease of implementation, convenience of completion for the participants, economic & time cost													1	1
Lack of awareness of its importance. Lack of knowledge of tools to measure it and evaluate it when trying to meet individual needs. Lack of understanding about how to improve it	1					1	1
Knowledge, criteria, agreement	1			1		1
available and user friendly resources to assess fidelity, trialist understanding on fidelity and methods to assess it, time and cost to assess fidelity additional,	1					1							1	1
Limited resources, not considered a priority, not considered an essential by publishers												1	1	1
The barriers are different for each of these three!! This should have been three questions. I'm giving you the top reason in each, in order: Poor knowledge or understanding of intervention fidelity/Lack of practical guidance about intervention fidelity; Cost/time constraints; Space limitations for journal publication	1				1						1		1	1
Cost; Primacy of clinician decision-making; Lack of attention to core components of what it actually being delivered										1			1
1. Participant burden, sometimes you are trying to get buy in from staff to deliver intervention & you don't want to ask them to do another thing 2. Measurement of intervention fidelity appears on the surface to be tedious, akin to box checking 3. Most complex interventions don't have clearly identifiable core and peripheral components. Is it fidelity to everything and how realistic is that?										1
Poor knowledge or understanding of intervention fidelity, lack of perceived importance of intervention fidelity, lack of criteria soecifying acceptable levels of intervention fidelity	1			1			1
Time, cost, space											1		1	1
Time, cost and knowledge	1												1	1
Lack of knowledge, lack of guidance, lack of perceived importance	1				1		1
Resistance ,time & poor knowledge	1							1	1					1
lack understanding of the benefits, lack of knowledge of what intervention fidelity means, unfamiliarity with the meaning	1						1
Poor Knowledge, lack of practical guidance, ambiguity on definitions	1		1		1
methodological expertise in assessing this concept
Understanding the importance Lack of guidance Time					1		1							1
Interventions kind of live their own lives when they are being carried out, especially when there are many health care practitioners working at different places involved. An because the interventions are complex, assessing all aspects that may influence fidelity may seem like an impossible task										1
Poor understanding of fidelity (particularly in differentiation from process evaluation); core intervention components not sufficiently defined; lack of practical guidance	1				1					1
need to ensure fidelity does not override flexibility in complex dynamic systems									1
lack of knowledge, time , resources	1												1	1
Time, cost, lack of perceived importance							1						1	1
Clinicians not providing recordings when requested/ participants unhappy for sessions to be recorded, lack of treatment specific fidelity measures, cost of funding an expert in the treatment						1			1				1
Time and Cost													1	1
Poor knowledge or understanding of intervention fidelity Lack of perceived importance of intervention fidelity Lack of journal requirement for publication	1						1					1
Lack of perceived importance, Lack of criteria for acceptable levels, Perceived resistance around monitoring				1			1		1
lack of clarity in specifying the active ingredients of complex interventions lack of a use of standard language when specifying what active ingredients are being delivered		1								1
Cost, Time Restraints, Journals												1	1	1
how important the trial team thinks it is/time/cost							1						1	1
Problems to publish the results, costs, inconsistent methodology						1						1	1
Lack of journal requirement for publication, cost, time constraints												1	1	1
cost, lack of practical guidance, lack of definitions			1		1									1
Lack of Knowledge, time, lack of perceived importance	1						1							1
1) Time for communication to occur around busy schedules for multi-site trials. 2) Number of different people providing the intervention. 3) Identifying all anticipated needs and details for the manual of procedures.														1
Barriers between professions. Team have different agenda's. No clear guidelines.					1
Time constraints, funds, man-power													1	1
Time, practical guidance and sample testing					1									1
criteria, specification of core components, pressure from journals				1						1		1
Lack of guideline, poor knowledge and lack of consensus regarding terminologies	1	1			1
Reviewers and journals should ask for it. (repeat x 2)												1
Real world constraints per above, practical guidance, understanding	1				1
unawareness of importance, physician's time, lack of journal requirement for publication							1					1		1
slack supervisors, Clinicians who do not know the theory or practice; ; lack of measurement of adherence	1					1
Lack of understanding and perceived importance, confusion with adherence, time restrains	1					1	1							1
Lack of knowledge, inconsistent terminology, no requirement from journals,	1	1										1
lack of knowledge, perceived importance and lack of support to assess & deliver	1					1	1
time														1
Co operation from PI sub I,time and staffing														1
Lack of practical guidance; Lack of perceived importance: time restraints					1		1							1
Knowledge of concept, inclusion of concept in study design, ability to report this in publication	1											1
Understanding, cost, time constraints	1												1	1
Failure to adequately define components, insufficient resources to assess, analyze and report; journal limits and low level of importance placed by editors										1	1	1	1
Poor knowledge or understanding, time restraints, lack of consistancy	1		1											1
lack of knowledge of what IF is	1
Awareness, expertise, costs	1												1
SOPs/procedure manual not as detailed as it could be; pragmatics of 'real life' situations sometimes make 100% 'fidelity' difficult; insufficient record keeping
Cost, Time Restraints, Variability of Context													1	1
Funding to undertake fidelity evaluation; No motivation to publish fidelity evaluation studies; Lack of practical guidance					1							1	1
Resources (cost and time restraints); lack of practical guidance about intervention fidelity; space limitations for journal publication (at least in relation to main trial report)					1						1		1	1
knowledge, time and cost	1												1	1
Resources, practitioner engagement, lack of requirement for intervention fidelity												1	1
Use of consistent terminology,		1
Lack of clear definition of fidelity and its components, lack of perceived importance of fidelity, lack of journal requirement for publication			1				1					1
time, training, clear instruction														1
lack of journal requirement and space limitations, incomplete understanding and agreement regarding strategies and monitoring/reporting						1					1	1
Lack of understanding importance, cost, confusion over terminology		1					1						1
Resources, lack of perceived importance, lack of understanding	1						1						1
understanding of how to assess fidelity for any given intervention, engagemnet of thise delivering the intervention with the process of fidelity assessment and genearl lack of understanding/ value placed on reporting intervention fidelity	1											1
1 6 and 7 in the list above	1					1	1
- lack of guidance/measures on how to assess fidelity with reliability and validity - lack of understanding on the importance of fidelity - In a recent trial I am actually finding the trial procedures (e.g. time to get approvals, funding body delays) can					1		1							1
lack of appreciation of importance, confusion over terminology and concept, core components issue of what must be adhered to and what can be flexible with flexibility referred to in implementation theory		1					1			1
Poor knowledge, lack of awareness & guidelines	1				1
The extent to which the process detracts from the delivery
Resistance from intervention deliverers to have their delivery assessed; the tension between the expectations of the developers and the reality of real-world delivery (which makes agreement about what constitutes high fidelity difficult to achieve); the challenges of creating a fidelity measure that adequately captures the complexity of the intervention/delivery.									1
Lack of consistency in implementing and reporting IF; cost; discipline-specific variations						1							1
Time restraints, cost and lack of agreement regarding the most appropriate strategy						1							1	1
Time, costs, not formulated in CONSORT													1	1
Lack of knowledge, time, not built into protocols	1													1
Lack of time/money/prioritising of feasiblity/piloting work to establish core components etc - this then informs the amount of flexibility that can be 'tolerated' etc										1			1	1
I think historically the problem has been interventions not being sufficiently theorised (usually theory seems an ad-hoc add-on) and thus assessing fidelity is difficult to do if it is not known what the core mechanisms of action are, and thus what the key components that need to be delivered are	1
Lack of knowledlge / understanding of IF being more then assessment of intervention delivery; time and cost implications; Lack of criteria for acceptable levels	1			1									1	1
I think the interventions themselves have not been properly understood as to their mechanisms of change in my area, so even the providers themselves might not understand the underlying components
Expectation of some flexibility by health staff, lack of time for staff delivering interventions in clinical setting, lack of space in journals / not the priority of reporting.										1	1	1		1
poor understanding of its importance & ways to enhance intervention fidelity, lack of journal requirement						1	1					1
Lack of understanding of the need for; resistance from deliverers; cost							1	1	1				1
1) Resistance/perceived resistance from those who deliver the intervention around monitoring/assessment; 2) Resistance/perceived resistance from those who deliver the intervention regarding the use of treatment manual (e.g. limiting treatment flexibility); and 3) Lack of journal requirement for publication.								1	1			1
lack of understanding of need!, cost of documenting/implementing procedures to check on fidelity, lack of a push from funders to include this							1						1
inability to convince PIs of importance relative to cost/time required to assess fidelity, poor understanding of what it is, lack of ability to understand what can easily be measured/captured	1
Lack of knowledge, lack of preplanning and testing the intervention, lack of tracking what interventionists are doing.	1
lack of guidance, resistance, time constraints					1			1	1					1
Time, cost, fear													1	1
lack of practical guidance, lack of criteria re acceptable levels, lack of agreement re most appropriate strategies				1	1	1
cost time and money													1	1
Lack of journal requirement for publication, Lack of perceived importance of intervention fidelity, fail to consult all key stakeholders during project planning phase							1					1
Not having an open no blame culture within the research organisation. Mistakes do happen and staff need feel that they can discuss these openly without recrimination.
knowledge, ambiguity, percieved importance	1		1				1
knowledge and time	1													1
Too many different names for essentially the same thing. Further down the line, definition of a 'recommended dose' of an intervention very difficult: have proposed pre-specified 'intended usage' in Kelders, Kok, Ossebaard & van Gemert-Pijnen, JMIR 2012
Lack of journal requirement for publication, time restraints, space limitations for journal publication											1	1		1
No clear structure, lack of a fidelity measure checklist, no a priority within journal publications to report this			1			1						1
cost, resources, understanding	1												1	1
lack of understanding, lack of guidance, core intervention components poorly defined	1				1					1
unaware of importance; not aware of tools or methods to do so; no requirement from journals						1	1					1
adherence to trial protocol knowing about research fidelity regular review of practice	1							1
	64	7	9	13	30	24	35	13	14	17	10	35	59	71
Lack of perceived importance by principal investigators	4
Lack of perceived importance by funders	3
Lack of perceived importance by ethics committees	1
Intervention manual insufficient ie identifying and anticipating all needs and details	3
Not included in the study protocol/study design	3
Lack of available training/education	2
Lack of access to researchers with expertise	4
Lack of critical debate	3
Real world complexity/constraints	5
Privacy issues with recording sessions	2
Using quantitative methods to assess qualitativeproblems	2
Multiple sites and multiple providers/teams	3
Practitioner engagement	2
Interventions themselves poorly understood	1
Insufficient sampling/testing interventions	2
Lack of regular review of practice	1

## Sheet: Q30 3 most imp fac
Q30: Please list what you feel are the three most important enablers/facilitators to assessing, enhancing, addressing or reporting intervention fidelity in trials of complex healthcare interventions
		Developed categories
Participant Direct Quotes	Inclusion as necessary reporting component by journal & grant awarding body, training, guideline	definition	knowledge	tools	practical	researchers	journals	reporting	space	methodol	fund	time
	awareness of importanceReporting criteria/practical guidance, clearer definition/terminology,	1			1	1		1
	Explicit agreement between funders, publishers and quality checklists on fidelity priorities, clear criteria about what it is required e.g. consort checklist, change in culture of researh of complex interventions						1
	Perceived importance by researchers, practical guidance, time				1	1						1
	Participant appropriateness
	Guidance that can be adapted				1
	Terms being clear. Skilled methods people. Understanding context.	1	1							1
	Funding for the time; publication; and if they existed guidelines for reporting							1	1			1
	standardised checklist/guidelines, increased resources, requirement for reporting in journals			1					1		1	1
	Standardised guidelines and checklist criteria need to be developed			1
	Good knowledge of how to assess or enhance it and clear understanding		1
	Adequate funding by agencies for this component, journals lifting the space restrictions on publishing								1		1
	Guidance on strategies. Clarity. Reporting criteria	1			1			1
	Education, increasing importance, guidelines				1	1	1
	Tools. Built into methodology/protocol, and avenue for reporting.			1				1
	Expert Researchers, methodologists, epidemiologists ( il I have well understood the question)									1
	Perceived importance by PI's; Perceived importance by academic journals; Availability of validated tools or checklists.			1			1
	Availability of reporting criteria specific to intervention fidelity; Availability of validated tools or checklists for assessment or enhancement; Accessibility of methodologists or people with skills to implement intervention fidelity strategies			1				1		1
	Clear understanding of the definition of intervention fidelity Availability of practical guidance on strategies and how to adapt them to individual trials Availability of reporting criteria specific to intervention fidelity	1			1			1
	Good knowledge of how to assess or enhance it; Availability of reporting criteria specific to intervention fidelity; funding		1					1			1
	1. Availability of validated tools or checklists for assessment or enhancement 2. Perceived importance by academic journals 3. Funding or monetary resources			1			1				1
	adequate budget to build intervention quality assessment into trials and a greater emphasis on its imporatnce					1	1				1
	Practical strategies on how to adapt, perceived importance				1	1	1
	Adequate funding, Availability of validated tools or checklists for assessment or enhancement, Accessibility of methodologists or people with skills to implement intervention fidelity strategies			1						1	1
	Grant agencies / journals requirement (like with the PPI approach). 1. Improve knowledge of importance; 2. Improve knowledge of tools; 3.		1	1					1
	definitions, criteria and checklists	1		1				1
	Increased awareness; increased guidance as to how to monitor; template for reporting which can be included as appendix in articles		1		1			1
	No 1, no 3 and time	1		1								1
	Clear understanding Good knowledge availability of practical guidance	1	1		1
	Funding, importance by researchers and guidelines				1	1					1
	Time											1
	guidance, reporting checklist				1			1
	money, time and "buy-in" from staff and journals					1	1				1	1
	If funders and manuscript reviewers demand it, trialists will start doing it.						1		1
	Journal agenda setting; funder requirements; academic debate e.g. special issue in widely-read journal						1
	Perceived importance by researchers, perceived importance by journals, availability of validated tools or checklists			1		1	1
	Time, funding, methodology expertise									1	1	1
	greater priority given to it by publications and funders.Improved understanding of what it is; improved understanding of how to assess it;	1	1				1
	knowledge, understanding, guidance	1	1		1
	Perceived importance, time, cost					1	1				1	1
	Understanding of importance across all trial staff; practical guidance; tools/checklists			1	1	1
	Training, validated tools, importance (reseachers & journals)			1		1	1
	PPI
	planning, buy in - good working relations between researchers and practitioners, robust data collection
	Clear understanding of the definition of intervention fidelity; Availability of practical guidance on strategies and how to adapt them to individual trials; Time	1			1							1
	availability of skilled methodologists, understanding of importance of I/F, clear guidelines/tools			1	1	1	1			1
	Knowledge/tools to measure fidelity, promotion of importance (e.g. inclusion in consort)		1	1
	funding, journal space, and perceived importance					1	1		1			1
	Clear aims of the intervention Training to have specific requirements or words for the facilitators to follow (not a full script), makes data capture an easier task A way of recognising good care that was not anticipated but that might be better Consensus among the review team about what is expected in the scores.
	clear definition, good understanding, importance to researchers	1	1			1
	Requirements from journals, inclusion in reporting guidelines, understanding of why important					1	1		1
	having access to people with knowledge, easy to use resources, inclusion at protocol development stage			1						1
	practical guidance, funding, time				1						1	1
	perceived importance, tools, reporting criteria			1		1	1	1
	Training and capacity building in implementation science, Inclusion of implementation plan in all policies, procedures, protocols and guidelines
	Validated tools, perceived importance to journals, availability of practical guidelines			1	1		1
	guidance				1
	Availability of validated tools or checklists for assessment or enhancement Availability of reporting criteria specific to intervention fidelity			1				1
	Clear understanding of the definition of intervention Fidelity, Availability of validated tools or checklists for assessment or enhancement, Funding or monetary resources	1		1							1
	practical guidance on how to implement, requirement of journals to report, funding resources				1				1		1
	Good knowledge, availability of practical guidance, perceived importance by academic journals		1		1		1
	Good knowledge of how to assess or enhance it, Availability of validated tools or checklists for assessment or enhancement, Availability of practical guidance on strategies and how to adapt them to individual trials		1	1	1
	Understanding he concept of treatment fidelity and how to implement it in a way that doesn't take too much time		1									1
	Validated tools and strategies, funding, time			1							1	1
	Better education at undergrad level on its importance Good resources to help you decide most suitable strategies for your project. Access to specialists who can give guidance and feedback.									1		1
	1) researcher interest, 2) trial problems (which leads to interest), 3) embedded research costed from the onset					1					1
	Knowledge, importance and resources ie., money		1			1	1				1
	Money, time, journals requiring this to be reported								1		1	1
	Good knowledge of how to assess or enhance it, Perceived importance by academic journals, Availability of practical guidance on strategies and how to adapt them to individual trials		1		1		1
	Funding; perceived importance by clinician/providers/ validated (but will need to be intervention appropriate/specific) guidance on how to implement with fidelity			1		1					1
	perceived importance by researchers, perceived importance by academic journals, clear understanding or the definition of intervention fidelity	1				1	1
	Understanding of definition, importance by journals, time	1					1					1
	Importance by researchers,					1
	Clear understanding, good knowledge and perceived importance	1	1			1	1
	Good knowledge ,clear understanding and practical guidance on strategies	1	1		1
	clear definition required, tools to assists, guidance	1		1	1
	Understanding of what IF is, good knowledge, practical guidance	1	1		1
	Time Understanding Space	1							1			1
	Knowledge of how to, Tools for simplifying, and practical guidelines		1	1	1
	Understanding of definition; knowledge of how to assess and enhance; practical guidance	1	1		1
	funding, time cost										1	1
	Perceived importance by researchers, time, money					1					1	1
	Funding, guidelines and knowledge		1		1						1
	Clear understanding of the definition of intervention fidelity Good knowledge of how to assess or enhance it Space allowances/reporting requirements within academic journals	1	1						1
	Knowledge of how to assess/enhance, Practical guidance on enhancement strategies, Funding		1		1						1
	availability of tools for assessment availability of practical guidance perceived importance by researchers			1	1	1
	Funding, Knowledge, Understanding	1	1								1
	time/money!/ perceived improtance					1	1				1	1
	Space allowance from journals, easy guidelines, perceived importance by the scientific users			1		1			1
	consistent terminology, more comprehensive guidance, particularly related to analysis, resources (+time) to comprehensively assess fidelity	1			1						1	1
	Availability of validated tools or checklists for assessment or enhancement, Availability of reporting criteria specific to intervention fidelity, Funding or monetary resources			1				1			1
	Availability of practical guidance, funding, availability of validated tools			1	1							1
	Early research career training, availability of tools and guidance.			1	1
	1) Experts in fidelity that can be consultants. 2) Standardized resources in general to guide researchers. 3) Appropriate percent efforts to do the study and maintain fidelity			1						1
	Clear understanding of definitions. Good knowledge of how to assess or enhance it. Availability of validated tools or checklists for assessment or enhancement.	1	1	1
	consistency in assessment, method of reporting, time			1				1				1
	Clear understanding of definition of intervention fidelity, Good knowledge of how to assess or enhance it and time	1	1									1
	agreed tools, funding, journal pressure			1					1		1
	the 3 first	1	1	1
	Increased staffing, funding/resources, time										1	1
	knowledge how to assess it, availability of checklists, and importance by journals,		1	1			1
	Training clinicians properly and monitoring the outcome; monitoring supervision practices
	perceived importance, funding, principal investigators engagement					1	1				1
	validated tools, practical guidelines, importance by journals			1	1		1
	knowledge, validated tools and terminology	1	1	1
	Knowledge on how to assess and enhance change, support from research team in particular study PI on site and time		1
	Time; perceived importance; good knowledge of how to assess or enhance it		1			1	1					1
	understanding the issue, considering the practicalities of intervention, barriers to treatment acceptance	1	1
	Skillset, requirement by publishers, funding								1	1	1
	Resources/funding, reporting incentives								1		1	1
	Clear understanding of the definition, funding or monetary resources, perceived importance by researchers	1				1					1
	Consistent/standardized guidelines on intervention fidelity assessments, availability of methodologists, funding to support intervention fidelity research			1						1	1
	perceived importance; well defined criteria for assessing & reporting; practical guidance			1	1	1	1
	Funding or monetary resources, Time, Perceived importance by academic journals						1				1	1
	The intervention is always delivered as intended in oncology clinical trials as strict adherence to the protocol is mandatory and monitored regularly.
	Accessibility of methodologists or people with skills to implement intervention fidelity strategies; Good knowledge of how to assess or enhance fidelity; Resources		1							1	1	1
	time, money, checklist			1							1	1
	perceived importance by academic journals funding validated methods			1			1				1
	Funding, perceived importance by researchers, availability of validated tools			1		1					1
	perceived importance by researchers, perceived importance by academic journals, funding					1	1				1
	time, training, resources										1	1
	Required with good guidance and criteria; investigators with expertise			1	1					1
	Clear understanding, cost, guidance	1			1						1
	clear guidance for how to assess fidelity for any given complex intervention, better understanding of need/ importance of fidelity reporting by journal peer reviewers, guidelines for how to report fidelity assessment clearly.		1	1			1
	Clear understanding and definition of intervention fidelity, Availability of validated tools and Funding or monetary resources to implement	1		1							1
	knowledge, perceived importance and access to expert methodologists		1			1	1			1
	Understanding of the importance of fidelity Knowledge of how to make valid reliable assessments Resources (time/money) to do this properly - it is a costly time consuming business but critical		1			1	1				1	1
	clear guidance, reporting criteria a great idea, expertise/methodologists			1	1					1
	Who should complete the intervention fidelity analysis?		1
	Training from UG level, understanding importance, having set guidelines			1		1	1
	Availability of practical guidance; validated tools; good knowledge of how to enhance/assess it.		1	1	1
	Standard procedures, journal requirements, allocation of funding			1					1		1
	Time, funding and good knowledge of how to assess		1								1	1
	Reviewers and editors request intervention fidelity to be evaluated for articles to be published, better understanding of the border between fidelity and adaptability, have publishers make guidelines visible		1						1
	knowledge, tools, time		1	1								1
	Good knowledge of how to assess or enhance it Availability of practical guidance on strategies and how to adapt them to individual trials Availability of reporting criteria specific to intervention fidelity		1		1			1
	I think practical guidance is most important as a facilitator to the other things on this list becoming more of a reality, but I'm not sure if it is possible - i feel there is too much variation in what fidelity means for different interventions that a one-size-fits-all approach probably isn't possible		1		1
	as above; enhanced knowledge, guidelines around assessment / enhancement / time		1	1								1
	the interventions need much more space in journal articles to be described more fully so as to be replicable or comparable. I think in the area of allied health professionals a lot more work needs to be done on comparing work cross-professionally i.e. an occupational therapist may be using CBT-based intervention, but will rarely see that as comparable to the CBT research published in psychology l…								1
	More time for health staff delivering interventions, more acceptance by staff of important of fidelity.											1
	Clear knowledge, checklist and allocated journal space		1	1					1
	Clear understanding of; perceived importance by researchers; time/funding	1				1					1	1
	1) Availability of practical guidance on strategies and how to adapt them to individual trials; 2) Perceived importance by academic journals; and 3) Perceived importance by researchers.				1	1	1
	guidance on how to, journal facilitation, accessibility of those who know how				1				1	1
	the first 3 answers above	1	1	1
	needs to be directed at the person/person who is responsible for adherence-not general information realistic adherence limits				1
	knowledge and guidelines to structure trials that include fidelity assessments, funding/time		1	1							1	1
	Better communication of fidelity to the community, better tools to assess fidelity, improved access to methodologists			1						1
	guidance, importance by researchers, time				1	1						1
	Good GCP training and awareness with intervention fidelity added to the programme		1
	Stress the importance, time and funding, validated tools or checklists			1		1	1				1	1
	validated tools, practical guidance, knowledge of how to assess/enhance it		1	1	1
	Reporting requirements within academic journals, Availability of validated tools or checklists for assessment or enhancement, Availability of practical guidance on strategies and how to adapt them to individual trials			1	1				1
	having an open no blame culture within the research organisation. Mistakes do happen and staff need feel that they can discuss these openly without recrimination.
	slear definition, knowledge, tools/checklists	1	1	1
	Understanding of the impact of lack of intervention fidelity and time					1	1					1
	Consensus on definition and measurement Awareness of nonlinear relationship between exposure to intervention and effect Awareness that changing an intervention or delivering it through another medium changes its ecosystem and thus its effectiveness	1	1
	Perceived importance by journals, accessibility of methodologists, time						1			1		1
	remember - fidelity is fine but adaptation may enhance delivery, at the expense of fidelity -as strictly defined		1
	improved understanding, good knowledge of how to assess, increased perceived importance
	quidelines or checklist available; required by journals; increased general knowledge on the topic		1	1					1
	knowledge time education		1									1
		35	54	61	47	40	41	15	22	18	48	43

## Sheet: Q36 additional comments
Q36: Additional comments					Final summarised comments
Direct participant quotes		Summarised information (level 1)	Summarised information (level 2)		Importance of Topic	Need for Training	Terminology/definition issues	Practicality issues
This is an important and interesting aspect to clinical trials. Awareness regarding this should be increased.	ia	Importance of awareness	Importance of topic		18	3	3	7
Thank you for assessing this most pertinent concern.	ia	Importance of awareness	Importance of topic
A well designed, practical, easy to follow protocol is key is intervention fidelity	p	Practical intervention protocol	Practicality issues
Great survey, interested in the results!	r	Importance of topic	Importance of topic
Important issue - even answering these questions has made me more aware!	ia	Importance of topic	Importance of topic
This is an important aspect of complex healthcare interventions that I feel is all to often not considered. Good luck with this important research.	ia	Importance of topic	Importance of topic
I can go to other experts in this field, so don't need to specialise in it myself.
I think one of the main issues for complex interventions is that the interventions are often by nature very flexible, with lots of moving parts, and it's difficult to work out how to define fidelity	d	Fidelity definition problematic; difficulty with flexible nature of complex interventions	Terminology/definition issues
Good that you're undertaking this research. Fidelity has been the buzz word of lasts couple of years yet insufficient training, guidance & criteria to facilitate effective implementation.	it	Importance of topic; insufficient training	Importance of topic; Need for training
this was a really difficult survey to complete. With something that does not appear to have a clear definition and no facility to get back to the definition supplied I cannot be sure that I have answered your questions accurately		Fidelity definition problematic	Terminology/definition issues
Agreeing the value of a score is tough. I have experience of assessing practice and find it is harder when the participant receiving the intervention does not respond to the provider. This ambivalence is hard to work with - people take part in research or a programme sometimes because someone else had recommended it even though they have not really bought into the idea. Assessing practice then be…	dqc	Importance of real life (patient/carer) context	Practicality issues
would like to learn more about intervention fidelity	l	Importance of topic; insufficient training	Importance of topic; Need for training
An important issue, that may undermine the lack of findings from some trials	i	Importance of topic	Importance of topic
It is difficult to assess treatment fidelity as the resource needed to do this properly is quite significant e.g. independent reviewer/coder. Research budgets rarely give funds for this, and there are rarely qualified persons available to take on this work.	d	Inadequate resources	Practicality issues
Re training: I think it is vital for young researchers - wish it had been around when I was starting out. I learned from books, articles, my own intuition.	t	Importance of topic	Importance of topic
Very interesting! I would really like to know sometimes about the intervention fidelity when I read about a project that involved an intervention in a interprofessional team or something like that. Thank you!	il	Importance of topic	Importance of topic
Nice work
No. Would like to know the outcome of this survey findings.	r
I have been ivlolved in assessing complex interventions since the early 70's. Things are getting better at an everincresing pace.	d
inclusion in research applications would ensure researcher consider this aspect	h	Requirement for research funding	Importance of topic
Research staff such as research nurses would gladly apply teaching regarding this topic but it has to be fully supported by PIs or would be very difficult to enforce within a trials unit. More teaching is required .	tj	Importance of topic; insufficient training	Importance of topic; Need for training
Pragmatism has to trump strict adherence/fidelity in complex healthcare interventions. The practitioners who implement such interventions are already resistant in many ways, and it is unclear whether an emphasis on enhancement (which involves more training/oversight/protocol specifications) produces a significant net benefit in terms or data quality, or merely erodes the willingness of medical pr…	df	Important of practicality and real-life context	Practicality issues
In oncology Clinical trials it is not ethically or legally permitted to deviate from the protocol and all interventions must be delivered as intended.		Importance of topic	Importance of topic
This raises a very important issue, albeit using a formal terminology I am not familiar with. good luck to your project and wishing you a significant impact	il	Importance of topic	Importance of topic
An incredibly important area of research. Feel free to contact me if you wish to discuss any further:	i	Importance of topic	Importance of topic
I think fidelity is central to the findings of any complex trial. I'm a strong advocate of the need for rigorous and transparent assessment of fidelity, but think that fidelity measures need to be flexible and bespoke to fit the intervention circumstances. When managing one trial intervention, I realised that the degree of pressure I was putting on intervention deliverers to follow and report on …	if	Important of practicality and real-life	Practicality issues
Ideally, complex intervention clinical trials should be preceded by a feasibility study. Monitoring fidelity and analyzing adaptations which could be of interest can then take place. During the trial, intervention fidelity can then be assessed knowing where deviations can occur. I therefore believe that guidelines for fidelity should also be included in what we mean by pilot trial.	p	Fidelity across development stages of trial (pilot, feasibility etc)	Importance of topic
it is difficult to integrate fidelity into the mix when the major thrust of improvement within health care organizations is structured around fairly ineffectively evaluated and static/inflexible confines of quality improvement models/frameworks. I work in an applied setting and find we either have researcher-driven projects in which the measures are already closed and pre-defined (due to granting…	d	Fidelity difficult in real life applied settings	Practicality issues
Dealing with human subjects is complex	d	Fidelity difficult in real life applied settings	Practicality issues
This study should consider the role of intervention supporters whose job it is to outline the aims and scope of an intervention to clients. Supporters provide encouragement throughout the intervention and answer queries that clients have. Supporters are usually not paid but receive training. They are not supposed to make assessments regarding the progress of participants in an intervention rather…		Importance of topic	Importance of topic
this topic seems not to be specifically addressed by researchers that I know, but it's importance is obvious, and it should be!	ia	Importance of topic	Importance of topic
I have to be honest that its not a term that I was familiar with pre-survey.	l	Difficulty with terminology	Terminology/definition issues
