# Supplementary material for: Surveying knowledge, practice and attitudes towards intervention fidelity within trials of complex healthcare interventions
Source: Trials. 2018 Sep 19;19:504. doi: 10.1186/s13063-018-2838-6 (PMC6147031; doi:10.1186/s13063-018-2838-6)
Supplement: Supplementary file 3 — Dataset: anonymized raw data. (XLS 419 kb) [file 13063_2018_2838_MOESM3_ESM.xls]

## Sheet: Surveying knowledge, current pr
Timestamp	Responses to this survey are voluntary, confidential and will not involve any personal identifying material. By participating, you are certifying that you are over the age of 18 and agreeing to allow us to anonymously publish the research ideas that you help us to identify.	Are you or have you been directly involved (e.g. design/development, intervention delivery, data collection, evaluation) with trials of complex interventions in healthcare? (Experience as a study participant/subject only is not sufficient for the purposes of this survey)	What age are you?	What is your gender?	What country do you work in?	What is the highest qualification you have completed?	What area of research are you involved with? (Tick all that apply)	What best describes your level of involvement with trials of complex interventions? (Tick all that apply)	What aspect(s) of trials of complex interventions have you been involved with? (Tick all that apply)	How many years of research experience do you have in total?	How many years of research experience do you have specific to trials of complex interventions in healthcare?	Are you familiar with the term intervention fidelity?	Which of the following do you think are components of intervention fidelity? (Tick all that apply)	There are many terms that have previously been used synonymously with intervention fidelity; are you familiar with any of these terms? (Tick all that apply)	How well would you describe your understanding of intervention fidelity?	In your experience of trials of complex interventions, was intervention fidelity ever assessed (i.e. the use of strategies to assess fidelity to the intervention) or enhanced (i.e. the use of strategies to improve fidelity to the intervention)?	Were any of these methods used to specifically assess intervention fidelity? (Tick all that apply)	In your experience of trials of complex interventions, how often have strategies to assess intervention fidelity been used (on average)?	Were any of these strategies used to enhance intervention fidelity? (Tick all that apply)	In your experience of trials of complex interventions, how often have strategies to enhance intervention fidelity been used (on average)?	In your experience of trials of complex interventions, how well has the use of these intervention fidelity methods been reported?	In your experience of trials of complex interventions, how often has the actual result of any fidelity assessments (if applicable) been reported?	Were methods of assessing or enhancing intervention fidelity discussed at any stage of the trial?	If you answered yes above, why were they not used?	In your experience of trials of complex interventions, have you ever used any of the following frameworks to inform how fidelity might be enhanced, assessed or reported)? (Tick all that apply)	How often do you evaluate/consider intervention fidelity practices during critical appraisal of other trials of complex interventions?	Which, if any, of the following do you think may be barriers to enhancing, addressing or reporting intervention fidelity in trials of complex healthcare interventions? (Tick all that apply)	Please list what you feel are the three most important barriers to assessing, enhancing addressing or reporting intervention fidelity in trials of complex healthcare interventions.	Which, if any, of the following do you think may be enablers/facilitators to enhancing, addressing or reporting intervention fidelity in trials of complex healthcare interventions? (Tick all that apply)	Please list what you feel are the three most important enablers/facilitators to assessing, enhancing addressing or reporting intervention fidelity in trials of complex healthcare interventions.	Based upon your understanding of intervention fidelity, how important do you consider it to be in trials of complex interventions in healthcare?	Have you ever received any training/completed specific research into intervention fidelity? (Tick all that apply)	Would you avail of training in intervention fidelity if it was available?	What type of training would you attend? (Tick all that apply)	Why not? (Tick all that apply)	Do you have any comments you wish to add?
2017/07/26 6:39:52 pm CET	I agree	Yes	38	Female	Republic of Ireland	Undergraduate degree	Medical;Allied health professionals	Researcher;Student	Design/development;Delivering the intervention;Data collection;Data analysis	2	0.5	Yes	Ensuring those who deliver the intervention (e.g. doctors, therapists, allied health professionals) are adequately trained;Ensuring that any training given to intervention providers is conducted as intended;Delivering the intervention to the participants or patients as it was designed		4	No							Not sure		None	3	Poor knowledge or understanding of intervention fidelity;Lack of practical guidance about intervention fidelity;Lack of perceived importance of intervention fidelity;Time restraints	Awareness, time, cost	Availability of validated tools or checklists for assessment or enhancement;Availability of practical guidance on strategies and how to adapt them to individual trials;Perceived importance by researchers;Perceived importance by academic journals;Availability of reporting criteria specific to intervention fidelity;Time	Inclusion as necessary reporting component by journal & grant awarding body, training, guideline	Important	Never	Yes	Workshops;Webinars;Seminars;Lectures;Online courses
2017/07/26 7:19:21 pm CET	I agree	Yes	29	Female	Republic of Ireland	PhD	Allied health professionals;Psychology;Public health;Health services research	Researcher;Student;Research practitioner	Design/development;Data collection;Data analysis;Reporting	8	8	Yes	Ensuring that interventions adequately reflect their underlying theory (e.g. Theory of Planned Behaviour) or hypothesised mechanisms of action (e.g. using mediation analysis);Ensuring adequate difference between the treatment and control groups (i.e. treatment differentiation);Ensuring those who deliver the intervention (e.g. doctors, therapists, allied health professionals) are adequately traine…		9	Yes	Direct observation;Audio-recording;Provider self-report record;Provider interview (in person, or by phone);Participant interview (in person, or by phone);Exit questionnaires	4	Treatment manual or scripted curriculum;Training manual (to standardize training given to those delivering the intervention);Reminder checklists (used before delivery by those delivering the intervention)	4	4	4			National Institute of Health Behaviour Change Consortium Treatment Fidelity Framework tool (Borrelli et al, 2005);Updated National Institute of Health Behaviour Change Consortium Treatment Fidelity Framework tool (Borrelli, 2011);Comprehensive Intervention Fidelity Guide (Gearing et al, 2010);Conceptual Framework for Implementation Fidelity (Carroll et al, 2007)	5	Poor knowledge or understanding of intervention fidelity;Inconsistent terminology surrounding intervention fidelity (i.e. too many synonyms);Lack of practical guidance about intervention fidelity;Space limitations for journal publication;Lack of journal requirement for publication	Lack of knowledge; Lack of guidance; Lack of journal requirement	Clear understanding of the definition of intervention fidelity;Availability of practical guidance on strategies and how to adapt them to individual trials;Perceived importance by researchers;Perceived importance by academic journals;Availability of reporting criteria specific to intervention fidelity;Space allowances/reporting requirements within academic journals;Accessibility of methodologists …	Reporting criteria/practical guidance, clearer definition/terminology, awareness of importance	Very important	Formal research (e.g. PhD, MSc in this or related area)	Yes	Workshops;Webinars;Seminars;Lectures
2017/07/26 7:43:37 pm CET	I agree	Yes	24	Female	Republic of Ireland	Masters degree	Psychology	Researcher	Design/development;Delivering the intervention;Data collection	4	4	Yes	Ensuring that interventions adequately reflect their underlying theory (e.g. Theory of Planned Behaviour) or hypothesised mechanisms of action (e.g. using mediation analysis);Ensuring those who deliver the intervention (e.g. doctors, therapists, allied health professionals) are adequately trained;Ensuring that any training given to intervention providers is conducted as intended;Delivering the in…		5	Yes	Participant self-report record;Participant interview (in person, or by phone);Exit questionnaires	2	Treatment manual or scripted curriculum;Training manual (to standardize training given to those delivering the intervention);Reminder checklists (used before delivery by those delivering the intervention)	2	1	1			None	1	Poor knowledge or understanding of intervention fidelity;Inconsistent terminology surrounding intervention fidelity (i.e. too many synonyms);Lack of practical guidance about intervention fidelity;Lack of journal requirement for publication;Time restraints		Clear understanding of the definition of intervention fidelity;Availability of validated tools or checklists for assessment or enhancement;Perceived importance by academic journals;Availability of reporting criteria specific to intervention fidelity;Accessibility of methodologists or people with skills to implement intervention fidelity strategies;Funding or monetary resources;Time		Important	Informal self directed research (e.g. self-directed reading)	Yes	Webinars;Seminars;Online courses
2017/07/26 8:07:32 pm CET	I agree	Yes	29	Female	Republic of Ireland	Masters degree	Public health;Health services research	Researcher;Student	Design/development;Delivering the intervention;Data collection;Data analysis;Reporting	7	3	Yes	Delivering the intervention to the participants or patients as it was designed		6	Yes	Direct observation;Exit questionnaires	3	Protocol review group (i.e. an expert committee to review and amend clinical protocols before implementation);Reminder checklists (used before delivery by those delivering the intervention)	3	2	3			None	3	Poor knowledge or understanding of intervention fidelity;Inconsistent terminology surrounding intervention fidelity (i.e. too many synonyms);Ambiguity and lack of consistency surrounding the definition of intervention fidelity (i.e. too many definitions);Lack of perceived importance of intervention fidelity;Lack of journal requirement for publication;Time restraints		Clear understanding of the definition of intervention fidelity;Good knowledge of how to assess or enhance it;Time		Important	Informal self directed research (e.g. self-directed reading)	Yes	Workshops;Webinars;Seminars
2017/07/26 8:11:12 pm CET	I agree	Yes	33	Female	Republic of Ireland	PhD	Allied health professionals	Researcher;Principal investigator;Research practitioner;Practitioner	Design/development;Delivering the intervention;Data collection;Data analysis;Reporting	12	10	Yes	Ensuring those who deliver the intervention (e.g. doctors, therapists, allied health professionals) are adequately trained;Ensuring that any training given to intervention providers is conducted as intended;Delivering the intervention to the participants or patients as it was designed;Ensuring that the participant or patient has received (e.g. attended) and understood the intervention;Ensuring th…		7	Yes	Provider self-report record;Provider interview (in person, or by phone);Participant self-report record	2	Protocol review group (i.e. an expert committee to review and amend clinical protocols before implementation);Treatment manual or scripted curriculum;Training manual (to standardize training given to those delivering the intervention);Reminder checklists (used before delivery by those delivering the intervention)	2	1	1			Individual articles used to guide but not formal frameworks e.g.Finlayson (OT in Canada) has published about it from memory	5	Poor knowledge or understanding of intervention fidelity;Inconsistent terminology surrounding intervention fidelity (i.e. too many synonyms);Lack of criteria specifying acceptable levels of intervention fidelity;Lack of practical guidance about intervention fidelity;Lack of agreement regarding the most appropriate strategies of enhancement/assessment;Lack of perceived importance of intervention f…	Cost, Time and lack of prioritisation	Good knowledge of how to assess or enhance it;Availability of validated tools or checklists for assessment or enhancement;Availability of practical guidance on strategies and how to adapt them to individual trials;Perceived importance by researchers;Perceived importance by academic journals;Availability of reporting criteria specific to intervention fidelity;Space allowances/reporting requirement…	Explicit agreement between funders, publishers and quality checklists on fidelity priorities, clear criteria about what it is required e.g. consort checklist, change in culture of researh of complex interventions	Very important	Informal self directed research (e.g. self-directed reading)	No		I don't consider it relevant to my work;I wouldn't have the time;Other more important priorities research methodology in my setting at present. If these got a green light then certainly it would be important going forward
2017/07/26 8:50:33 pm CET	I agree	No
2017/07/26 9:40:22 pm CET	I agree	Yes	37	Female	England	Masters degree	Health services research	Student	Design/development;Data collection	7	3	Yes	Ensuring that any training given to intervention providers is conducted as intended;Delivering the intervention to the participants or patients as it was designed		8	Yes	Provider self-report record	2	Treatment manual or scripted curriculum;Training manual (to standardize training given to those delivering the intervention);Reminder checklists (used before delivery by those delivering the intervention)	2	2	3			None	3	Poor knowledge or understanding of intervention fidelity;Inconsistent terminology surrounding intervention fidelity (i.e. too many synonyms);Ambiguity and lack of consistency surrounding the definition of intervention fidelity (i.e. too many definitions);Lack of practical guidance about intervention fidelity;Lack of agreement regarding the most appropriate strategies of enhancement/assessment;Lac…		Clear understanding of the definition of intervention fidelity;Good knowledge of how to assess or enhance it;Availability of validated tools or checklists for assessment or enhancement;Availability of practical guidance on strategies and how to adapt them to individual trials;Perceived importance by researchers;Perceived importance by academic journals;Availability of reporting criteria specific …	Perceived importance by researchers, practical guidance, time	Undecided	Informal self directed research (e.g. self-directed reading)	Yes	Workshops;Webinars;Seminars;Lectures;Online courses
2017/07/26 11:23:39 pm CET	I agree	Yes	33	Female	Republic of Ireland	Masters degree	IMP	Clinical project Manager	Design/development;Trial Managements and monitoring	11	11	No		Programme adherence	3	No							Not sure		None	1	In IMP trials its the primary endpoint is NB question		Unknown		Not relevant to my area	Never	No		I don't consider it relevant to my work
2017/07/26 11:54:37 pm CET	I agree	Yes	27	Male	Republic of Ireland	Masters degree	Allied health professionals;Health services research	Researcher;Student;Practitioner	Design/development;Delivering the intervention;Data collection;Data analysis;Reporting	3	3	Yes	Ensuring those who deliver the intervention (e.g. doctors, therapists, allied health professionals) are adequately trained;Ensuring that any training given to intervention providers is conducted as intended;Delivering the intervention to the participants or patients as it was designed		8	No							No		None	3	Poor knowledge or understanding of intervention fidelity;Inconsistent terminology surrounding intervention fidelity (i.e. too many synonyms);Lack of practical guidance about intervention fidelity;Lack of perceived importance of intervention fidelity;Resistance/perceived resistance from those who deliver the intervention regarding the use of treatment manual (e.g. limiting treatment flexibility);R…		Clear understanding of the definition of intervention fidelity;Good knowledge of how to assess or enhance it;Availability of validated tools or checklists for assessment or enhancement;Availability of practical guidance on strategies and how to adapt them to individual trials;Perceived importance by researchers;Funding or monetary resources;Time		Undecided	Never	Yes	Workshops;Webinars;Seminars;Lectures;Online courses
2017/07/27 12:11:12 am CET	I agree	Yes	43	Female	Republic of Ireland	PhD	Nutrition	Research practitioner	Design/development;Delivering the intervention;Data collection;Data analysis;Reporting	19	6	Yes	Ensuring that interventions adequately reflect their underlying theory (e.g. Theory of Planned Behaviour) or hypothesised mechanisms of action (e.g. using mediation analysis);Ensuring those who deliver the intervention (e.g. doctors, therapists, allied health professionals) are adequately trained;Ensuring that any training given to intervention providers is conducted as intended;Delivering the in…		3	Yes	Provider self-report record;Participant self-report record	2	Protocol review group (i.e. an expert committee to review and amend clinical protocols before implementation);Treatment manual or scripted curriculum;Reminder checklists (used before delivery by those delivering the intervention)	3	3	4			None	1	Poor knowledge or understanding of intervention fidelity;Inconsistent terminology surrounding intervention fidelity (i.e. too many synonyms);Ambiguity and lack of consistency surrounding the definition of intervention fidelity (i.e. too many definitions);Lack of criteria specifying acceptable levels of intervention fidelity;Lack of practical guidance about intervention fidelity;Lack of agreement …	Participant truthfulness,	Clear understanding of the definition of intervention fidelity;Good knowledge of how to assess or enhance it;Availability of validated tools or checklists for assessment or enhancement;Availability of practical guidance on strategies and how to adapt them to individual trials;Perceived importance by researchers;Perceived importance by academic journals	Participant appropriateness	Very important	Formal research (e.g. PhD, MSc in this or related area)	Yes	Online courses
2017/07/27 6:12:06 am CET	I agree	Yes		Male	Republic of Ireland	PhD	Medical;Nursing/midwifery;Allied health professionals;Public health;Health services research	Principal investigator;Trial methodologist (someone who specializes in the methods of how trials are designed, run, analyzed and reported)	Design/development;Delivering the intervention;Data collection;Data analysis;Reporting	20	17	Yes	Ensuring those who deliver the intervention (e.g. doctors, therapists, allied health professionals) are adequately trained;Ensuring that any training given to intervention providers is conducted as intended;Delivering the intervention to the participants or patients as it was designed		8	Yes	Direct observation;Audio-recording;Video-recording;Provider interview (in person, or by phone);Participant follow-up visits;Participant interview (in person, or by phone)	3	Treatment manual or scripted curriculum;Training manual (to standardize training given to those delivering the intervention);Reminder checklists (used before delivery by those delivering the intervention)	3	3	3			Conceptual Framework for Implementation Fidelity (Carroll et al, 2007)	4	Lack of practical guidance about intervention fidelity;Lack of agreement regarding the most appropriate strategies of enhancement/assessment;Lack of perceived importance of intervention fidelity;Cost		Availability of validated tools or checklists for assessment or enhancement;Availability of practical guidance on strategies and how to adapt them to individual trials;Funding or monetary resources		Very important	Informal self directed research (e.g. self-directed reading)	Yes	Workshops;Webinars;Lectures
2017/07/27 8:06:03 am CET	I agree	Yes	41	Female	England	PhD	Health services research	Researcher	Design/development;Data collection;Data analysis;Reporting	12	5	Yes	Ensuring those who deliver the intervention (e.g. doctors, therapists, allied health professionals) are adequately trained;Ensuring that any training given to intervention providers is conducted as intended;Delivering the intervention to the participants or patients as it was designed		6	Yes	Audio-recording;Simulated patients	4	Treatment manual or scripted curriculum;Training manual (to standardize training given to those delivering the intervention);Reminder checklists (used before delivery by those delivering the intervention)	4	3	3			National Institute of Health Behaviour Change Consortium Treatment Fidelity Framework tool (Borrelli et al, 2005)	3	Lack of criteria specifying acceptable levels of intervention fidelity;Lack of practical guidance about intervention fidelity;Lack of agreement regarding the most appropriate strategies of enhancement/assessment;Space limitations for journal publication	Guidance	Clear understanding of the definition of intervention fidelity;Good knowledge of how to assess or enhance it;Availability of validated tools or checklists for assessment or enhancement;Availability of practical guidance on strategies and how to adapt them to individual trials;Perceived importance by researchers;Availability of reporting criteria specific to intervention fidelity;Space allowances/…	Guidance that can be adapted	Very important	Received formal teaching (e.g. attended workshops, seminars, lectures)	Yes	Workshops;Webinars;Seminars;Lectures		No
2017/07/27 9:23:55 am CET	I agree	Yes	55	Male	England	PhD	Public health	Researcher;Principal investigator;Trial methodologist (someone who specializes in the methods of how trials are designed, run, analyzed and reported)	Design/development;Delivering the intervention;Data collection;Data analysis;Reporting	20	20	Yes	Ensuring that interventions adequately reflect their underlying theory (e.g. Theory of Planned Behaviour) or hypothesised mechanisms of action (e.g. using mediation analysis);Ensuring adequate difference between the treatment and control groups (i.e. treatment differentiation);Ensuring those who deliver the intervention (e.g. doctors, therapists, allied health professionals) are adequately traine…		10	Yes	Direct observation;Video-recording;Provider self-report record;Provider interview (in person, or by phone);Participant self-report record;Participant follow-up visits;Participant interview (in person, or by phone)	2	Protocol review group (i.e. an expert committee to review and amend clinical protocols before implementation);Treatment manual or scripted curriculum;Training manual (to standardize training given to those delivering the intervention);Reminder checklists (used before delivery by those delivering the intervention)	2	2	2			Conceptual Framework for Implementation Fidelity (Carroll et al, 2007)	5	Poor knowledge or understanding of intervention fidelity;Inconsistent terminology surrounding intervention fidelity (i.e. too many synonyms);Ambiguity and lack of consistency surrounding the definition of intervention fidelity (i.e. too many definitions);Lack of criteria specifying acceptable levels of intervention fidelity;Lack of practical guidance about intervention fidelity;Lack of agreement …	Function/form adaptation debate. Lack of inclusion within current consort although the new social consort will help.	Clear understanding of the definition of intervention fidelity;Good knowledge of how to assess or enhance it;Availability of validated tools or checklists for assessment or enhancement;Availability of practical guidance on strategies and how to adapt them to individual trials;Perceived importance by academic journals;Availability of reporting criteria specific to intervention fidelity;Accessibili…	Terms being clear. Skilled methods people. Understanding context.	Very important	Formal research (e.g. PhD, MSc in this or related area)	Yes	Workshops;Seminars;Lectures
2017/07/27 9:40:01 am CET	I agree	Yes	33	Female	Republic of Ireland	PhD	Medical	Researcher	Design/development;Delivering the intervention;Data collection;Data analysis;Reporting	10	6	Yes	Delivering the intervention to the participants or patients as it was designed		6	Yes	Participant follow-up visits;Participant interview (in person, or by phone)	3	None	2	2	2			None	3	Poor knowledge or understanding of intervention fidelity;Ambiguity and lack of consistency surrounding the definition of intervention fidelity (i.e. too many definitions);Lack of perceived importance of intervention fidelity;Core components of interventions not sufficiently identified;Space limitations for journal publication;Lack of journal requirement for publication;Time restraints		Good knowledge of how to assess or enhance it;Perceived importance by researchers;Perceived importance by academic journals;Perceived importance by PIs		Very important	Informal self directed research (e.g. self-directed reading)	Yes	Webinars
2017/07/27 9:42:05 am CET	I agree	Yes	29	Female	Republic of Ireland	Masters degree	Allied health professionals;Psychology;Public health	Researcher;Student	Design/development;Data collection;Data analysis;Reporting	4	4	Yes	Ensuring that interventions adequately reflect their underlying theory (e.g. Theory of Planned Behaviour) or hypothesised mechanisms of action (e.g. using mediation analysis);Ensuring those who deliver the intervention (e.g. doctors, therapists, allied health professionals) are adequately trained;Ensuring that any training given to intervention providers is conducted as intended;Delivering the in…		8	Yes	Direct observation;Audio-recording;Provider self-report record;Provider interview (in person, or by phone);Participant interview (in person, or by phone)	3	Treatment manual or scripted curriculum;Training manual (to standardize training given to those delivering the intervention);Reminder checklists (used before delivery by those delivering the intervention)	4	3	4			National Institute of Health Behaviour Change Consortium Treatment Fidelity Framework tool (Borrelli et al, 2005);Updated National Institute of Health Behaviour Change Consortium Treatment Fidelity Framework tool (Borrelli, 2011)	4	Poor knowledge or understanding of intervention fidelity;Lack of criteria specifying acceptable levels of intervention fidelity;Lack of practical guidance about intervention fidelity;Lack of perceived importance of intervention fidelity;Core components of interventions not sufficiently identified;Space limitations for journal publication;Time restraints	Time, poor guidance re acceptable levels, publication	Clear understanding of the definition of intervention fidelity;Availability of validated tools or checklists for assessment or enhancement;Perceived importance by academic journals;Availability of reporting criteria specific to intervention fidelity;Funding or monetary resources;Time	Funding for the time; publication; and if they existed guidelines for reporting	Very important	Formal research (e.g. PhD, MSc in this or related area)	Yes	Webinars;Seminars;Online courses
2017/07/27 10:03:51 am CET	I agree	Yes		Female	Northern Ireland	Masters degree	Allied health professionals	Student	Data collection;Data analysis;Reporting	5	3	Yes	Ensuring that interventions adequately reflect their underlying theory (e.g. Theory of Planned Behaviour) or hypothesised mechanisms of action (e.g. using mediation analysis)		9	Yes	Audio-recording	5	Protocol review group (i.e. an expert committee to review and amend clinical protocols before implementation);Treatment manual or scripted curriculum;Training manual (to standardize training given to those delivering the intervention);Reminder checklists (used before delivery by those delivering the intervention)	5	5	5			Updated National Institute of Health Behaviour Change Consortium Treatment Fidelity Framework tool (Borrelli, 2011)	2	Poor knowledge or understanding of intervention fidelity;Inconsistent terminology surrounding intervention fidelity (i.e. too many synonyms);Ambiguity and lack of consistency surrounding the definition of intervention fidelity (i.e. too many definitions);Lack of criteria specifying acceptable levels of intervention fidelity;Lack of practical guidance about intervention fidelity;Lack of agreement …	lack of understanding, lack of guidance, increased strain on resourncse	Clear understanding of the definition of intervention fidelity;Good knowledge of how to assess or enhance it;Availability of validated tools or checklists for assessment or enhancement;Availability of practical guidance on strategies and how to adapt them to individual trials;Space allowances/reporting requirements within academic journals;Funding or monetary resources;Time	standardised checklist/guidelines, increased resources, requirement for reporting in journals	Very important	Informal self directed research (e.g. self-directed reading)	Yes	Workshops;Lectures
2017/07/27 10:18:25 am CET	I agree	Yes	28	Female	Republic of Ireland	Masters degree	Allied health professionals	Student	Design/development;Delivering the intervention;Data collection;Data analysis;Reporting	5	3	Yes	Ensuring that interventions adequately reflect their underlying theory (e.g. Theory of Planned Behaviour) or hypothesised mechanisms of action (e.g. using mediation analysis);Ensuring adequate difference between the treatment and control groups (i.e. treatment differentiation);Ensuring those who deliver the intervention (e.g. doctors, therapists, allied health professionals) are adequately traine…		7	Yes	Provider self-report record;Provider interview (in person, or by phone);Participant self-report record;Participant interview (in person, or by phone)	4	Treatment manual or scripted curriculum;Training manual (to standardize training given to those delivering the intervention);Reminder checklists (used before delivery by those delivering the intervention)	3	3	3			None	4	Poor knowledge or understanding of intervention fidelity;Inconsistent terminology surrounding intervention fidelity (i.e. too many synonyms);Ambiguity and lack of consistency surrounding the definition of intervention fidelity (i.e. too many definitions);Lack of criteria specifying acceptable levels of intervention fidelity;Lack of practical guidance about intervention fidelity;Lack of agreement …	Standardised guidelines and checklist criteria need to be developed	Clear understanding of the definition of intervention fidelity;Availability of validated tools or checklists for assessment or enhancement;Availability of practical guidance on strategies and how to adapt them to individual trials;Availability of reporting criteria specific to intervention fidelity;Accessibility of methodologists or people with skills to implement intervention fidelity strategies	Standardised guidelines and checklist criteria need to be developed	Important	Informal self directed research (e.g. self-directed reading)	Yes	Workshops;Online courses
2017/07/27 12:03:55 pm CET	I agree	No
2017/07/27 12:23:42 pm CET	I agree	No
2017/07/27 3:04:54 pm CET	I agree	No
2017/07/27 3:19:58 pm CET	I agree	No
2017/07/27 4:41:42 pm CET	I agree	Yes	26	Female	Republic of Ireland	Masters degree	Medical;Allied health professionals	Researcher	Design/development;Data collection;Reporting	3	3	No		I am not familiar with any of these terms	1	Yes	Direct observation	1	Protocol review group (i.e. an expert committee to review and amend clinical protocols before implementation);Training manual (to standardize training given to those delivering the intervention)	1	1	1			None	1	Poor knowledge or understanding of intervention fidelity;Lack of practical guidance about intervention fidelity		Clear understanding of the definition of intervention fidelity		Undecided	Received formal teaching (e.g. attended workshops, seminars, lectures)	Yes	Workshops;Webinars;Lectures;Online courses
2017/07/27 5:08:47 pm CET	I agree	Yes	24	Female	Republic of Ireland	Masters degree	Medical;Allied health professionals	Researcher;Student	Data collection;Reporting;Monitoring, set-up	3	3	No		Treatment fidelity;Implementation adherence;Programme adherence;Implementation integrity;Treatment integrity	7	Yes	Direct observation;Audio-recording;Video-recording;Provider interview (in person, or by phone);Participant follow-up visits;Participant interview (in person, or by phone);Exit questionnaires	4	Protocol review group (i.e. an expert committee to review and amend clinical protocols before implementation);Training manual (to standardize training given to those delivering the intervention);Reminder checklists (used before delivery by those delivering the intervention)	4	3	3			None	3	Poor knowledge or understanding of intervention fidelity;Inconsistent terminology surrounding intervention fidelity (i.e. too many synonyms);Lack of criteria specifying acceptable levels of intervention fidelity;Lack of practical guidance about intervention fidelity;Lack of agreement regarding the most appropriate strategies of enhancement/assessment;Resistance/perceived resistance from those who…	Lack of awareness, understanding, training and overseeing	Clear understanding of the definition of intervention fidelity;Good knowledge of how to assess or enhance it;Availability of validated tools or checklists for assessment or enhancement;Availability of practical guidance on strategies and how to adapt them to individual trials;Perceived importance by researchers;Perceived importance by academic journals;Availability of reporting criteria specific …	Good knowledge of how to assess or enhance it and clear understanding	Very important	Informal self directed research (e.g. self-directed reading)	Yes	Workshops;Seminars;Lectures;Online courses		This is an important and interesting aspect to clinical trials. Awareness regarding this should be increased.
2017/07/27 5:09:05 pm CET	I agree	No
2017/07/27 6:29:17 pm CET	I agree	Yes	25	Female	Republic of Ireland	Masters degree	Medical;Psychology	Researcher;Student	Delivering the intervention;Data collection;Reporting	4	2	Yes	Ensuring that interventions adequately reflect their underlying theory (e.g. Theory of Planned Behaviour) or hypothesised mechanisms of action (e.g. using mediation analysis);Ensuring those who deliver the intervention (e.g. doctors, therapists, allied health professionals) are adequately trained;Ensuring that any training given to intervention providers is conducted as intended;Delivering the in…		6	No							Not sure		None	3	Poor knowledge or understanding of intervention fidelity;Lack of criteria specifying acceptable levels of intervention fidelity;Lack of practical guidance about intervention fidelity;Lack of agreement regarding the most appropriate strategies of enhancement/assessment;Lack of perceived importance of intervention fidelity;Resistance/perceived resistance from those who deliver the intervention rega…		Good knowledge of how to assess or enhance it;Availability of validated tools or checklists for assessment or enhancement;Availability of practical guidance on strategies and how to adapt them to individual trials;Perceived importance by researchers;Availability of reporting criteria specific to intervention fidelity;Accessibility of methodologists or people with skills to implement intervention …		Undecided	Never	Yes	Workshops;Webinars;Seminars;Lectures
2017/07/27 7:42:17 pm CET	I agree	Yes	23	Female	Republic of Ireland	Undergraduate degree	Medical;Public health	Research assistant	Data collection	1	1	Yes	Ensuring that any training given to intervention providers is conducted as intended;Delivering the intervention to the participants or patients as it was designed;Ensuring that the participant or patient has received (e.g. attended) and understood the intervention		4	No							No		None	3	Poor knowledge or understanding of intervention fidelity;Lack of perceived importance of intervention fidelity;Space limitations for journal publication;Time restraints	Lack of resources(time,staff,funding etc) in a trial, not seen as a priority by PIs, lack of space in journal publications	Clear understanding of the definition of intervention fidelity;Availability of validated tools or checklists for assessment or enhancement;Perceived importance by researchers;Perceived importance by academic journals;Space allowances/reporting requirements within academic journals;Funding or monetary resources	Adequate funding by agencies for this component, journals lifting the space restrictions on publishing	Important	Never	Yes	Webinars;Online courses
2017/07/27 8:10:03 pm CET	I agree	No
2017/07/27 8:21:08 pm CET	I agree	Yes	48	Female	England	PhD	Nursing/midwifery;Allied health professionals;Health services research	Researcher;Principal investigator	Design/development;Data collection;Data analysis;Reporting	14	14	Yes	Ensuring that any training given to intervention providers is conducted as intended;Delivering the intervention to the participants or patients as it was designed		8	Yes	Direct observation;Provider self-report record;Participant self-report record;Participant follow-up visits	4	Treatment manual or scripted curriculum;Training manual (to standardize training given to those delivering the intervention);Reminder checklists (used before delivery by those delivering the intervention);Ongoing support from research team and peers	5	4	3			None	5	Poor knowledge or understanding of intervention fidelity;Inconsistent terminology surrounding intervention fidelity (i.e. too many synonyms);Lack of criteria specifying acceptable levels of intervention fidelity;Lack of practical guidance about intervention fidelity;Lack of agreement regarding the most appropriate strategies of enhancement/assessment;Lack of perceived importance of intervention f…	Time. Cost. Lack of intervention manual	Clear understanding of the definition of intervention fidelity;Good knowledge of how to assess or enhance it;Availability of validated tools or checklists for assessment or enhancement;Availability of practical guidance on strategies and how to adapt them to individual trials;Perceived importance by researchers;Perceived importance by academic journals;Availability of reporting criteria specific …	Guidance on strategies. Clarity. Reporting criteria	Very important	Doing a review that includes fidelity assessment	Yes	Webinars;Online courses
2017/07/27 8:28:23 pm CET	I agree	Yes	34	Female	England	Masters degree	Allied health professionals	Researcher;Principal investigator;Student	Design/development;Data collection;Data analysis;Reporting	2	2	Yes	Delivering the intervention to the participants or patients as it was designed		2	Yes	Direct observation	2	Treatment manual or scripted curriculum	2	2	2			None	4	Poor knowledge or understanding of intervention fidelity;Inconsistent terminology surrounding intervention fidelity (i.e. too many synonyms);Ambiguity and lack of consistency surrounding the definition of intervention fidelity (i.e. too many definitions);Lack of criteria specifying acceptable levels of intervention fidelity;Lack of practical guidance about intervention fidelity;Lack of agreement …	Knowledge, definition, time	Clear understanding of the definition of intervention fidelity;Good knowledge of how to assess or enhance it;Availability of practical guidance on strategies and how to adapt them to individual trials;Perceived importance by researchers	Education, increasing importance, guidelines	Very important	Never	Yes	Workshops;Webinars
2017/07/27 8:53:37 pm CET	I agree	Yes	40	Female	Canada	PhD	Health services research	Researcher	Design/development;Delivering the intervention;Data collection;Data analysis;Reporting	18	10	Yes	Delivering the intervention to the participants or patients as it was designed		7	No							No		None	4	Poor knowledge or understanding of intervention fidelity;Inconsistent terminology surrounding intervention fidelity (i.e. too many synonyms);Lack of criteria specifying acceptable levels of intervention fidelity;Lack of practical guidance about intervention fidelity;Space limitations for journal publication	Lack of criteria or guidance around what is considered acceptable interventional shift. Not embedded in protocol or reflected in the methodological foundation. Lack of opportunity to discuss.	Clear understanding of the definition of intervention fidelity;Availability of validated tools or checklists for assessment or enhancement;Availability of practical guidance on strategies and how to adapt them to individual trials;Perceived importance by researchers;Perceived importance by academic journals;Availability of reporting criteria specific to intervention fidelity	Tools. Built into methodology/protocol, and avenue for reporting.	Very important	Informal self directed research (e.g. self-directed reading)	Yes	Webinars;Online courses
2017/07/27 9:31:32 pm CET	I agree	Yes	61	Female	Italy	Pediatrics degree	Public health;Pediatric primary care	Researcher;Principal investigator;Research practitioner	Delivering the intervention;Data collection;Reporting	10 Yespica	8 yrs	Yes	Delivering the intervention to the participants or patients as it was designed		7	No							No		None	2	Poor knowledge or understanding of intervention fidelity;Lack of criteria specifying acceptable levels of intervention fidelity;Lack of practical guidance about intervention fidelity;Lack of agreement regarding the most appropriate strategies of enhancement/assessment;Lack of perceived importance of intervention fidelity;Resistance/perceived resistance from those who deliver the intervention arou…	Lack of specific education about the matter	Availability of validated tools or checklists for assessment or enhancement;Availability of practical guidance on strategies and how to adapt them to individual trials;Perceived importance by researchers;Availability of reporting criteria specific to intervention fidelity;Accessibility of methodologists or people with skills to implement intervention fidelity strategies	Expert Researchers, methodologists, epidemiologists ( il I have well understood the question)	Important	Informal self directed research (e.g. self-directed reading)	Yes	Webinars;Online courses		No
2017/07/28 4:05:34 am CET	I agree	Yes	31	Male	Australia	Masters degree	Allied health professionals;Public health	Researcher;Student	Design/development;Data collection;Data analysis;Reporting	3	3	Yes	Ensuring adequate difference between the treatment and control groups (i.e. treatment differentiation);Delivering the intervention to the participants or patients as it was designed		7	Yes	Direct observation;Provider self-report record;Provider interview (in person, or by phone)	4	Treatment manual or scripted curriculum;Training manual (to standardize training given to those delivering the intervention)	5	3	2			None	3	Lack of practical guidance about intervention fidelity;Resistance/perceived resistance from those who deliver the intervention around monitoring/assessment;Space limitations for journal publication;Cost;Time restraints	budget/time for investigators to assess	Good knowledge of how to assess or enhance it;Availability of validated tools or checklists for assessment or enhancement;Availability of practical guidance on strategies and how to adapt them to individual trials;Funding or monetary resources;Time		Very important	Informal self directed research (e.g. self-directed reading)	Yes	Online courses
2017/07/28 9:12:25 am CET	I agree	Yes	28	Female	Republic of Ireland	Masters degree	Health services research	Researcher;administrator	Delivering the intervention;Data collection;monitoring and inspecting	6	4	Yes	Ensuring that interventions adequately reflect their underlying theory (e.g. Theory of Planned Behaviour) or hypothesised mechanisms of action (e.g. using mediation analysis);Ensuring those who deliver the intervention (e.g. doctors, therapists, allied health professionals) are adequately trained;Ensuring that any training given to intervention providers is conducted as intended;Delivering the in…		4	No							Yes		None	1	Poor knowledge or understanding of intervention fidelity;Lack of practical guidance about intervention fidelity;Lack of perceived importance of intervention fidelity;Time restraints		Clear understanding of the definition of intervention fidelity;Good knowledge of how to assess or enhance it;Availability of validated tools or checklists for assessment or enhancement;Availability of practical guidance on strategies and how to adapt them to individual trials;Perceived importance by researchers;Accessibility of methodologists or people with skills to implement intervention fideli…		Very important	Never	Yes	Webinars;Seminars;Lectures
2017/07/28 9:23:27 am CET	I agree	Yes	30	Female	Republic of Ireland	Masters degree	Medical;Allied health professionals	Researcher;Research practitioner;Practitioner;trial co-ordinator	Design/development;Delivering the intervention;Data collection;Data analysis;Reporting	3	2	Yes	Ensuring those who deliver the intervention (e.g. doctors, therapists, allied health professionals) are adequately trained;Ensuring that any training given to intervention providers is conducted as intended;Delivering the intervention to the participants or patients as it was designed;Ensuring that the participant or patient has received (e.g. attended) and understood the intervention		6	No							Yes	PI's lack of support/ knowledge	None	4	Poor knowledge or understanding of intervention fidelity;Lack of criteria specifying acceptable levels of intervention fidelity;Lack of practical guidance about intervention fidelity;Lack of perceived importance of intervention fidelity;Space limitations for journal publication;Lack of journal requirement for publication;Cost;Time restraints;Quantitative approach considered best.	Lack of perceived importance; Lack of grant's essential requirement to assess fidelity; Lack of journal requirements for publication/space.	Clear understanding of the definition of intervention fidelity;Good knowledge of how to assess or enhance it;Availability of validated tools or checklists for assessment or enhancement;Availability of practical guidance on strategies and how to adapt them to individual trials;Perceived importance by researchers;Perceived importance by academic journals;Availability of reporting criteria specific …	Perceived importance by PI's; Perceived importance by academic journals; Availability of validated tools or checklists.	Very important	Informal self directed research (e.g. self-directed reading)	Yes	Workshops;Webinars;Online courses		Thank you for assessing this most pertinent concern.
2017/07/28 10:17:33 am CET	I agree	No
2017/07/28 11:13:07 am CET	I agree	No
2017/07/28 12:23:37 pm CET	I agree	Yes	32	Female	Republic of Ireland	Undergraduate degree	Medical	Data manager at site	Design/development;Data collection;co-ordination of trials at site	8	8	No		Implementation adherence;Programme adherence;Implementation integrity;Treatment integrity;Procedural reliability	4	Yes	Participant self-report record;Participant follow-up visits;Participant interview (in person, or by phone);trial documentation in the subject's chart. administration records. drug accountability records. Other records that document that the protocol was carried out as required. Documentation of protocol deviations	5	Protocol review group (i.e. an expert committee to review and amend clinical protocols before implementation);Treatment manual or scripted curriculum;Training manual (to standardize training given to those delivering the intervention);Reminder checklists (used before delivery by those delivering the intervention);monitoring also enhances intervention fidelity. Picking up deviations earlier allows…	5	1	1			None	2	Inconsistent terminology surrounding intervention fidelity (i.e. too many synonyms);Lack of criteria specifying acceptable levels of intervention fidelity;Lack of practical guidance about intervention fidelity;Lack of agreement regarding the most appropriate strategies of enhancement/assessment;Core components of interventions not sufficiently identified;Space limitations for journal publication;…	Time restraint and lack of resources	Clear understanding of the definition of intervention fidelity;Good knowledge of how to assess or enhance it;Availability of validated tools or checklists for assessment or enhancement;Availability of practical guidance on strategies and how to adapt them to individual trials;Perceived importance by academic journals;Space allowances/reporting requirements within academic journals;Funding or mone…	Availability of reporting criteria specific to intervention fidelity; Availability of validated tools or checklists for assessment or enhancement; Accessibility of methodologists or people with skills to implement intervention fidelity strategies	Very important	Formal research (e.g. PhD, MSc in this or related area)	Yes	Webinars		A well designed, practical, easy to follow protocol is key is intervention fidelity
2017/07/28 1:07:25 pm CET	I agree	Yes	33	Female	Republic of Ireland	PhD	Psychology;Health services research	Researcher;Trial methodologist (someone who specializes in the methods of how trials are designed, run, analyzed and reported)	Design/development;Delivering the intervention;Data collection;Data analysis;Reporting	8	4	Yes	Ensuring those who deliver the intervention (e.g. doctors, therapists, allied health professionals) are adequately trained;Ensuring that any training given to intervention providers is conducted as intended;Delivering the intervention to the participants or patients as it was designed;Ensuring that the participant or patient has received (e.g. attended) and understood the intervention;Ensuring th…		8	Yes	Audio-recording;Provider self-report record;Provider interview (in person, or by phone);Participant interview (in person, or by phone)	3	Treatment manual or scripted curriculum;Training manual (to standardize training given to those delivering the intervention);Reminder checklists (used before delivery by those delivering the intervention)	3	1	1			National Institute of Health Behaviour Change Consortium Treatment Fidelity Framework tool (Borrelli et al, 2005);Updated National Institute of Health Behaviour Change Consortium Treatment Fidelity Framework tool (Borrelli, 2011)	4	Poor knowledge or understanding of intervention fidelity;Inconsistent terminology surrounding intervention fidelity (i.e. too many synonyms);Ambiguity and lack of consistency surrounding the definition of intervention fidelity (i.e. too many definitions);Lack of criteria specifying acceptable levels of intervention fidelity;Lack of agreement regarding the most appropriate strategies of enhancemen…	Poor knowledge or understanding of intervention fidelity Lack of practical guidance about intervention fidelity Core components of interventions not sufficiently identified	Clear understanding of the definition of intervention fidelity;Good knowledge of how to assess or enhance it;Availability of validated tools or checklists for assessment or enhancement;Perceived importance by researchers;Perceived importance by academic journals;Availability of reporting criteria specific to intervention fidelity;Space allowances/reporting requirements within academic journals;Ac…	Clear understanding of the definition of intervention fidelity Availability of practical guidance on strategies and how to adapt them to individual trials Availability of reporting criteria specific to intervention fidelity	Very important	Received formal teaching (e.g. attended workshops, seminars, lectures)	Yes	Workshops;Webinars;Seminars;Lectures;Online courses		Great survey, interested in the results!
2017/07/28 2:17:42 pm CET	I agree	Yes	25	Female	Republic of Ireland	Masters degree	Medical	Clinical Data Manager	Design/development;Data collection;Data analysis;Reporting	3	2.5	Yes	Ensuring that interventions adequately reflect their underlying theory (e.g. Theory of Planned Behaviour) or hypothesised mechanisms of action (e.g. using mediation analysis);Ensuring those who deliver the intervention (e.g. doctors, therapists, allied health professionals) are adequately trained;Delivering the intervention to the participants or patients as it was designed		5	No							No		None	3	Poor knowledge or understanding of intervention fidelity;Inconsistent terminology surrounding intervention fidelity (i.e. too many synonyms);Lack of practical guidance about intervention fidelity		Clear understanding of the definition of intervention fidelity;Good knowledge of how to assess or enhance it		Important	Never	Yes	Webinars
2017/07/28 3:17:41 pm CET	I agree	No
2017/07/28 3:22:28 pm CET	I agree	No
2017/07/28 3:51:41 pm CET	I agree	Yes	60	Male	Scotland	Masters degree	Medical	chair of advisory board to a trial	Delivering the intervention	25	3	No		Implementation adherence	3	No							Not sure		None	1	Inconsistent terminology surrounding intervention fidelity (i.e. too many synonyms);Ambiguity and lack of consistency surrounding the definition of intervention fidelity (i.e. too many definitions);Lack of criteria specifying acceptable levels of intervention fidelity;Lack of practical guidance about intervention fidelity;Lack of agreement regarding the most appropriate strategies of enhancement/…		need to demonstrate that measuring and ensuring intervention fideltiy matters: after all if it isnt perfect in the trial, it wont be if implemented in routnie practice, so making the trial "perfect" may therefore give a false positive result of the impact of the intervention in real life		Undecided	Never	Yes	Workshops;Seminars
2017/07/28 4:13:41 pm CET	I agree	Yes	58	Female	Northern Ireland	PhD	Medical;Nursing/midwifery;Allied health professionals;Health services research	Principal investigator	Design/development;Reporting	21	16	Yes	Ensuring that interventions adequately reflect their underlying theory (e.g. Theory of Planned Behaviour) or hypothesised mechanisms of action (e.g. using mediation analysis);Delivering the intervention to the participants or patients as it was designed		9	Yes	Provider interview (in person, or by phone);Participant interview (in person, or by phone)	4	Training manual (to standardize training given to those delivering the intervention);Reminder checklists (used before delivery by those delivering the intervention)	4	2	2			Conceptual Framework for Implementation Fidelity (Carroll et al, 2007)	4	Poor knowledge or understanding of intervention fidelity;Lack of criteria specifying acceptable levels of intervention fidelity;Lack of practical guidance about intervention fidelity;Core components of interventions not sufficiently identified;Space limitations for journal publication;Lack of journal requirement for publication;Cost	Core components of interventions not sufficiently identified; Lack of practical guidance about intervention fidelity; lack of journal requirement	Good knowledge of how to assess or enhance it;Availability of practical guidance on strategies and how to adapt them to individual trials;Perceived importance by academic journals;Availability of reporting criteria specific to intervention fidelity;Funding or monetary resources	Good knowledge of how to assess or enhance it; Availability of reporting criteria specific to intervention fidelity; funding	Very important	Informal self directed research (e.g. self-directed reading)	Yes	Workshops;Seminars
2017/07/28 4:38:54 pm CET	I agree	Yes	26	Male	Republic of Ireland	PhD	Psychology	Researcher	Data collection;Data analysis;Reporting	5	1	Yes	Ensuring adequate difference between the treatment and control groups (i.e. treatment differentiation);Ensuring that any training given to intervention providers is conducted as intended;Delivering the intervention to the participants or patients as it was designed;Ensuring that the participant or patient has received (e.g. attended) and understood the intervention		7	Yes	Direct observation;Audio-recording;Provider self-report record;Provider interview (in person, or by phone);Participant interview (in person, or by phone);Exit questionnaires	2	Treatment manual or scripted curriculum;Reminder checklists (used before delivery by those delivering the intervention)	3	4	4			None	2	Poor knowledge or understanding of intervention fidelity;Lack of criteria specifying acceptable levels of intervention fidelity;Resistance/perceived resistance from those who deliver the intervention regarding the use of treatment manual (e.g. limiting treatment flexibility);Time restraints	1.Lack of agreement regarding the most appropriate strategies of enhancement/assessment 2. Resistance/perceived resistance from those who deliver the intervention regarding the use of treatment manual (e.g. limiting treatment flexibility) 3. Cost	Good knowledge of how to assess or enhance it;Availability of validated tools or checklists for assessment or enhancement;Availability of practical guidance on strategies and how to adapt them to individual trials;Availability of reporting criteria specific to intervention fidelity	1. Availability of validated tools or checklists for assessment or enhancement 2. Perceived importance by academic journals 3. Funding or monetary resources	Important	Never	Yes	Workshops;Seminars
2017/07/28 10:16:24 pm CET	I agree	Yes	23	Female	Republic of Ireland	Undergraduate degree	Medical	Researcher;Principal investigator;Statistician;Student;Research practitioner	Design/development;Data collection;Data analysis;Reporting	3	0	No		Programme adherence;Fidelity monitoring;Procedural reliability	1	No							No		None	4	Inconsistent terminology surrounding intervention fidelity (i.e. too many synonyms);Lack of criteria specifying acceptable levels of intervention fidelity;Lack of journal requirement for publication		Clear understanding of the definition of intervention fidelity;Good knowledge of how to assess or enhance it;Perceived importance by academic journals;Space allowances/reporting requirements within academic journals		Important	Never	Yes	Workshops;Lectures
2017/07/29 8:54:07 pm CET	I agree	Yes	32	Female	Republic of Ireland	Masters degree	Allied health professionals	Researcher	Design/development;Data collection;Data analysis;Reporting	3	1	No		Programme adherence	2	No							No		None	1	Poor knowledge or understanding of intervention fidelity;Lack of practical guidance about intervention fidelity;Time restraints	As abivey	Good knowledge of how to assess or enhance it;Availability of validated tools or checklists for assessment or enhancement;Availability of practical guidance on strategies and how to adapt them to individual trials	As above	Very important	Never	Yes	Workshops;Webinars;Seminars;Lectures;Online courses
2017/07/30 9:12:22 pm CET	I agree	No
2017/07/30 11:06:22 pm CET	I agree	Yes	51	Male		PhD	Psychology	Principal investigator	Design/development;Data collection;Data analysis;Reporting	25	7	Yes	Ensuring that interventions adequately reflect their underlying theory (e.g. Theory of Planned Behaviour) or hypothesised mechanisms of action (e.g. using mediation analysis);Ensuring adequate difference between the treatment and control groups (i.e. treatment differentiation);Ensuring those who deliver the intervention (e.g. doctors, therapists, allied health professionals) are adequately traine…		8	Yes	Provider self-report record;Provider interview (in person, or by phone);Participant self-report record;automated data collection e.g. number of times an online site was accessed	3	Protocol review group (i.e. an expert committee to review and amend clinical protocols before implementation);Treatment manual or scripted curriculum	3	2	2			None	4	Poor knowledge or understanding of intervention fidelity;Lack of criteria specifying acceptable levels of intervention fidelity;Lack of practical guidance about intervention fidelity;Cost;Time restraints	Resources/cost is the biggest barrier - budgets for clinical trials in Ireland are quite small	Clear understanding of the definition of intervention fidelity;Good knowledge of how to assess or enhance it;Availability of validated tools or checklists for assessment or enhancement;Availability of practical guidance on strategies and how to adapt them to individual trials;Perceived importance by researchers;Perceived importance by academic journals;Availability of reporting criteria specific …	adequate budget to build intervention quality assessment into trials and a greater emphasis on its imporatnce	Very important	Never	Yes	Workshops;Webinars;Online courses		Important issue - even answering these questions has made me more aware!
2017/07/31 4:46:00 am CET	I agree	Yes	34	Female	Northern Ireland	PhD	Medical;Psychology;Public health;Health services research	Researcher;Principal investigator;Trial methodologist (someone who specializes in the methods of how trials are designed, run, analyzed and reported);Statistician	Design/development;Delivering the intervention;Data collection;Data analysis;Reporting	12	5	Yes	Ensuring those who deliver the intervention (e.g. doctors, therapists, allied health professionals) are adequately trained;Ensuring that any training given to intervention providers is conducted as intended;Delivering the intervention to the participants or patients as it was designed;Ensuring that the participant or patient has received (e.g. attended) and understood the intervention		8	Yes	Direct observation;Audio-recording;Participant self-report record;Online intervention data about intervention use	5	Training manual (to standardize training given to those delivering the intervention);Reminder checklists (used before delivery by those delivering the intervention)	5	4	5			None	5	Poor knowledge or understanding of intervention fidelity;Inconsistent terminology surrounding intervention fidelity (i.e. too many synonyms);Lack of criteria specifying acceptable levels of intervention fidelity;Lack of practical guidance about intervention fidelity;Lack of agreement regarding the most appropriate strategies of enhancement/assessment;Resistance/perceived resistance from those who…	Practical guidance, flexibility limited, time	Good knowledge of how to assess or enhance it;Availability of validated tools or checklists for assessment or enhancement;Availability of practical guidance on strategies and how to adapt them to individual trials;Perceived importance by researchers;Perceived importance by academic journals;Availability of reporting criteria specific to intervention fidelity;Funding or monetary resources;Time	Practical strategies on how to adapt, perceived importance	Very important	Informal self directed research (e.g. self-directed reading)	No		Each trial is different
2017/07/31 8:53:38 am CET	I agree	Yes	33	Female	England	Masters degree	Health services research	Researcher	Data collection;Data analysis;Reporting	5	3	Yes	Ensuring that interventions adequately reflect their underlying theory (e.g. Theory of Planned Behaviour) or hypothesised mechanisms of action (e.g. using mediation analysis);Ensuring adequate difference between the treatment and control groups (i.e. treatment differentiation);Ensuring those who deliver the intervention (e.g. doctors, therapists, allied health professionals) are adequately traine…		8	Yes	Direct observation;Provider self-report record;Provider interview (in person, or by phone);Participant interview (in person, or by phone)	5	Treatment manual or scripted curriculum;Training manual (to standardize training given to those delivering the intervention)	5	4	4			None	5	Poor knowledge or understanding of intervention fidelity;Lack of criteria specifying acceptable levels of intervention fidelity;Lack of practical guidance about intervention fidelity;Lack of perceived importance of intervention fidelity;Resistance/perceived resistance from those who deliver the intervention around monitoring/assessment;Core components of interventions not sufficiently identified;…		Good knowledge of how to assess or enhance it;Availability of practical guidance on strategies and how to adapt them to individual trials;Accessibility of methodologists or people with skills to implement intervention fidelity strategies;Funding or monetary resources;Time		Very important	Informal self directed research (e.g. self-directed reading)	Yes	Workshops;Webinars;Seminars;Lectures;Online courses
2017/07/31 9:18:03 am CET	I agree	No
2017/07/31 9:55:47 am CET	I agree	Yes	34	Female	Republic of Ireland	Undergraduate degree	Medical	Researcher;Student;Practitioner	Design/development;Delivering the intervention;Data collection;Reporting	2	2	No		Implementation adherence;Programme adherence	3	No							Not sure		None	1	Lack of criteria specifying acceptable levels of intervention fidelity;Lack of practical guidance about intervention fidelity;Cost;Time restraints		Clear understanding of the definition of intervention fidelity;Good knowledge of how to assess or enhance it;Availability of validated tools or checklists for assessment or enhancement;Availability of practical guidance on strategies and how to adapt them to individual trials;Time		Important	Never	Yes	Workshops;Webinars;Online courses
2017/07/31 11:20:37 am CET	I agree	Yes	54	Female	Republic of Ireland	PhD	Allied health professionals;Public health;Health services research	Researcher;Epidemiologist	Design/development;Data collection;Data analysis;Reporting	18	5	Yes	Ensuring that interventions adequately reflect their underlying theory (e.g. Theory of Planned Behaviour) or hypothesised mechanisms of action (e.g. using mediation analysis);Ensuring those who deliver the intervention (e.g. doctors, therapists, allied health professionals) are adequately trained;Ensuring that any training given to intervention providers is conducted as intended;Delivering the in…		4	Yes	Direct observation	3	Protocol review group (i.e. an expert committee to review and amend clinical protocols before implementation);Treatment manual or scripted curriculum;Training manual (to standardize training given to those delivering the intervention);Reminder checklists (used before delivery by those delivering the intervention)	3	3	3				3	Ambiguity and lack of consistency surrounding the definition of intervention fidelity (i.e. too many definitions);Lack of criteria specifying acceptable levels of intervention fidelity;Lack of practical guidance about intervention fidelity;Lack of agreement regarding the most appropriate strategies of enhancement/assessment;Resistance/perceived resistance from those who deliver the intervention r…	Treatment Manual use, Time constraints, Cost	Clear understanding of the definition of intervention fidelity;Good knowledge of how to assess or enhance it;Availability of validated tools or checklists for assessment or enhancement;Perceived importance by researchers;Perceived importance by academic journals;Availability of reporting criteria specific to intervention fidelity;Space allowances/reporting requirements within academic journals;Ac…	Adequate funding, Availability of validated tools or checklists for assessment or enhancement, Accessibility of methodologists or people with skills to implement intervention fidelity strategies	Important	Never	Yes	Workshops;Webinars;Online courses
2017/07/31 12:50:21 pm CET	I agree	No
2017/07/31 12:51:29 pm CET	I agree	No
2017/07/31 12:58:19 pm CET	I agree	No
2017/07/31 1:04:59 pm CET	I agree	Yes	31	Female	Republic of Ireland	PhD	Medical;Nursing/midwifery;Allied health professionals;Psychology	Researcher;Principal investigator	Design/development;Delivering the intervention;Data collection;Data analysis;Reporting	8	8	Yes	Delivering the intervention to the participants or patients as it was designed		7	No							Yes	Discussed in the context of trials to be completed in the coming months	None	2	Poor knowledge or understanding of intervention fidelity;Lack of perceived importance of intervention fidelity;Lack of journal requirement for publication;Time restraints	1. Not adequately prioritized; 2. Lack of knowledge of knowledge of the importance of assessing treatment fidelity; 3. Lack of knowledge of methods to examine treatment/intervention fidelity	Clear understanding of the definition of intervention fidelity;Good knowledge of how to assess or enhance it;Availability of validated tools or checklists for assessment or enhancement;Availability of practical guidance on strategies and how to adapt them to individual trials;Perceived importance by researchers;Perceived importance by academic journals;Availability of reporting criteria specific …	1. Improve knowledge of importance; 2. Improve knowledge of tools; 3. Grant agencies / journals requirement (like with the PPI approach).	Important	Never	Yes	Workshops;Webinars;Seminars;Lectures;Online courses		This is an important aspect of complex healthcare interventions that I feel is all to often not considered. Good luck with this important research.
2017/07/31 1:21:41 pm CET	I agree	No
2017/07/31 1:37:19 pm CET	I agree	Yes	52	Male	Wales	PhD	Medical	Researcher	Design/development;Delivering the intervention;Data collection;Data analysis;Reporting	22	10	Yes	Ensuring that interventions adequately reflect their underlying theory (e.g. Theory of Planned Behaviour) or hypothesised mechanisms of action (e.g. using mediation analysis);Ensuring adequate difference between the treatment and control groups (i.e. treatment differentiation);Ensuring those who deliver the intervention (e.g. doctors, therapists, allied health professionals) are adequately traine…		7	Yes	Audio-recording;Participant interview (in person, or by phone);Exit questionnaires	4	Training manual (to standardize training given to those delivering the intervention);Reminder checklists (used before delivery by those delivering the intervention)	2	2	2			None	3	Poor knowledge or understanding of intervention fidelity;Inconsistent terminology surrounding intervention fidelity (i.e. too many synonyms);Ambiguity and lack of consistency surrounding the definition of intervention fidelity (i.e. too many definitions);Lack of criteria specifying acceptable levels of intervention fidelity;Lack of practical guidance about intervention fidelity;Lack of agreement …	terminology, core components and time	Clear understanding of the definition of intervention fidelity;Good knowledge of how to assess or enhance it;Availability of validated tools or checklists for assessment or enhancement;Availability of practical guidance on strategies and how to adapt them to individual trials;Perceived importance by researchers;Availability of reporting criteria specific to intervention fidelity	definitions, criteria and checklists	Very important	Never	No		I have a good understanding of this topic already	I can go to other experts in this field, so don't need to specialise in it myself.
2017/07/31 1:39:21 pm CET	I agree	No
2017/07/31 1:41:37 pm CET	I agree	Yes	41	Female	Republic of Ireland	PhD	Medical;Allied health professionals;Health services research	Researcher;Practitioner	Design/development;Data collection;Data analysis;Reporting	7	3	No		Implementation adherence;Programme adherence;Treatment integrity;Procedural reliability	4	No							Yes	Opted for pragmatic application of the intervention (optimal guideline Mgt available and expected, but generally not adhered to) mgt,	None	5	Poor knowledge or understanding of intervention fidelity;Inconsistent terminology surrounding intervention fidelity (i.e. too many synonyms);Lack of agreement regarding the most appropriate strategies of enhancement/assessment;Resistance/perceived resistance from those who deliver the intervention regarding the use of treatment manual (e.g. limiting treatment flexibility);Resistance/perceived res…		Clear understanding of the definition of intervention fidelity;Good knowledge of how to assess or enhance it;Availability of validated tools or checklists for assessment or enhancement;Availability of practical guidance on strategies and how to adapt them to individual trials;Perceived importance by researchers;Availability of reporting criteria specific to intervention fidelity;Time	Increased awareness; increased guidance as to how to monitor; template for reporting which can be included as appendix in articles	Important	Never	Yes	Workshops;Webinars
2017/07/31 1:41:47 pm CET	I agree	Yes	34	Female	Republic of Ireland	Masters degree	Medical	Researcher	Design/development;Data collection;Data analysis	2	1	No		Programme adherence;Implementation integrity;Procedural reliability	6	No							Not sure		None	1	Poor knowledge or understanding of intervention fidelity;Lack of criteria specifying acceptable levels of intervention fidelity;Lack of practical guidance about intervention fidelity;Lack of agreement regarding the most appropriate strategies of enhancement/assessment		Availability of validated tools or checklists for assessment or enhancement;Perceived importance by researchers;Availability of reporting criteria specific to intervention fidelity;Accessibility of methodologists or people with skills to implement intervention fidelity strategies		Important	Never	Yes	Online courses
2017/07/31 1:48:08 pm CET	I agree	Yes	42	Female	Republic of Ireland	Masters degree	Allied health professionals	Research practitioner	Delivering the intervention;Data collection	2	2	No		Implementation adherence;Programme adherence;Strategy fidelity;Treatment integrity;Procedural reliability	10	Yes	Direct observation;Provider self-report record;Participant self-report record;Participant follow-up visits;Participant interview (in person, or by phone);Exit questionnaires	4	Protocol review group (i.e. an expert committee to review and amend clinical protocols before implementation);Treatment manual or scripted curriculum;Training manual (to standardize training given to those delivering the intervention);Reminder checklists (used before delivery by those delivering the intervention)	4	4	5			Dont know	3	Lack of agreement regarding the most appropriate strategies of enhancement/assessment;Lack of perceived importance of intervention fidelity;Core components of interventions not sufficiently identified;Time restraints	-The variance between individually prescribed treatment programmes and the constraints of the trial design. -The challenges of including the variety of normal practice into RCT . -Qualitative problems being assessed with quantitative techniques.	Clear understanding of the definition of intervention fidelity;Good knowledge of how to assess or enhance it;Availability of validated tools or checklists for assessment or enhancement;Availability of practical guidance on strategies and how to adapt them to individual trials;Perceived importance by researchers;Availability of reporting criteria specific to intervention fidelity;Accessibility of …	No 1, no 3 and time	Very important	Informal self directed research (e.g. self-directed reading)	Yes	Webinars;Online courses
2017/07/31 1:50:35 pm CET	I agree	No
2017/07/31 1:56:55 pm CET	I agree	No
2017/07/31 1:57:02 pm CET	I agree	Yes	48	Female	Republic of Ireland	PhD	Nursing/midwifery;Health services research	Researcher	Delivering the intervention;Data collection;Data analysis;Reporting	5	4	Yes	Ensuring those who deliver the intervention (e.g. doctors, therapists, allied health professionals) are adequately trained;Ensuring that any training given to intervention providers is conducted as intended;Delivering the intervention to the participants or patients as it was designed		6	Yes	Direct observation;Provider self-report record;Provider interview (in person, or by phone);Participant self-report record;Participant interview (in person, or by phone)	4	Treatment manual or scripted curriculum;Training manual (to standardize training given to those delivering the intervention);Reminder checklists (used before delivery by those delivering the intervention)	4	4	4			Updated National Institute of Health Behaviour Change Consortium Treatment Fidelity Framework tool (Borrelli, 2011);Conceptual Framework for Implementation Fidelity (Carroll et al, 2007)	5	Poor knowledge or understanding of intervention fidelity;Inconsistent terminology surrounding intervention fidelity (i.e. too many synonyms);Ambiguity and lack of consistency surrounding the definition of intervention fidelity (i.e. too many definitions);Lack of criteria specifying acceptable levels of intervention fidelity;Lack of practical guidance about intervention fidelity;Lack of agreement …	poor knowledge of intervention fidelity Lack of practical guidance Resistence from those who deliver the intervention	Clear understanding of the definition of intervention fidelity;Good knowledge of how to assess or enhance it;Availability of validated tools or checklists for assessment or enhancement;Availability of practical guidance on strategies and how to adapt them to individual trials;Perceived importance by researchers;Availability of reporting criteria specific to intervention fidelity;Accessibility of …	Clear understanding Good knowledge availability of practical guidance	Very important	Informal self directed research (e.g. self-directed reading)	Yes	Workshops;Webinars;Seminars;Lectures;Online courses
2017/07/31 2:07:29 pm CET	I agree	No
2017/07/31 2:16:53 pm CET	I agree	Yes	36	Female	Republic of Ireland	PhD	Medical;Allied health professionals;Psychology;Public health;Health services research	Researcher;Principal investigator;Research practitioner	Design/development;Delivering the intervention;Data collection;Data analysis;Reporting	13	8	Yes	Ensuring that interventions adequately reflect their underlying theory (e.g. Theory of Planned Behaviour) or hypothesised mechanisms of action (e.g. using mediation analysis);Ensuring those who deliver the intervention (e.g. doctors, therapists, allied health professionals) are adequately trained;Ensuring that any training given to intervention providers is conducted as intended;Delivering the in…		7	Yes	Direct observation;Participant follow-up visits;Exit questionnaires	2	Treatment manual or scripted curriculum;Training manual (to standardize training given to those delivering the intervention)	4	3	1			Updated National Institute of Health Behaviour Change Consortium Treatment Fidelity Framework tool (Borrelli, 2011)	4	Poor knowledge or understanding of intervention fidelity;Lack of practical guidance about intervention fidelity;Lack of agreement regarding the most appropriate strategies of enhancement/assessment;Lack of perceived importance of intervention fidelity;Resistance/perceived resistance from those who deliver the intervention regarding the use of treatment manual (e.g. limiting treatment flexibility)…		Clear understanding of the definition of intervention fidelity;Availability of validated tools or checklists for assessment or enhancement;Availability of practical guidance on strategies and how to adapt them to individual trials;Perceived importance by researchers;Perceived importance by academic journals;Availability of reporting criteria specific to intervention fidelity;Accessibility of meth…		Very important	Informal self directed research (e.g. self-directed reading)	Yes	Workshops;Webinars;Seminars;Online courses
2017/07/31 2:21:57 pm CET	I agree	Yes		Female	Denmark	Masters degree	Nursing/midwifery;Clinical health promotion	Researcher;Principal investigator;Student	Design/development;Delivering the intervention;Data collection;Data analysis;Reporting	4	3	Yes	Ensuring that interventions adequately reflect their underlying theory (e.g. Theory of Planned Behaviour) or hypothesised mechanisms of action (e.g. using mediation analysis);Ensuring adequate difference between the treatment and control groups (i.e. treatment differentiation);Ensuring those who deliver the intervention (e.g. doctors, therapists, allied health professionals) are adequately traine…		8	No							Yes	Lack of personell	None	4	Lack of criteria specifying acceptable levels of intervention fidelity;Lack of practical guidance about intervention fidelity;Cost;Time restraints	Cost and access to researchers able to assess intervention fidelity	Availability of validated tools or checklists for assessment or enhancement;Perceived importance by researchers;Funding or monetary resources	Funding, importance by researchers and guidelines	Important	Never	Yes	Online courses
2017/07/31 2:30:36 pm CET	I agree	No
2017/07/31 2:36:22 pm CET	I agree	Yes	34	Male	Republic of Ireland	Masters degree	Allied health professionals	Practitioner	Delivering the intervention;Data collection	0	0	No		I am not familiar with any of these terms	1	No							Not sure		None	5	Poor knowledge or understanding of intervention fidelity;Ambiguity and lack of consistency surrounding the definition of intervention fidelity (i.e. too many definitions);Lack of agreement regarding the most appropriate strategies of enhancement/assessment;Lack of perceived importance of intervention fidelity	Time constraints where the research is being carried out in a normal work environment. Sometimes to get the job done, the methods may be compromised.	Clear understanding of the definition of intervention fidelity;Good knowledge of how to assess or enhance it;Availability of practical guidance on strategies and how to adapt them to individual trials;Perceived importance by researchers;Perceived importance by academic journals;Time	Time	Very important	Never	Yes	Workshops;Webinars;Seminars;Lectures;Online courses
2017/07/31 2:47:51 pm CET	I agree	Yes		Male	Republic of Ireland	PhD	Medical	Researcher;Principal investigator;Trial methodologist (someone who specializes in the methods of how trials are designed, run, analyzed and reported);Epidemiologist;Practitioner	Design/development;Delivering the intervention;Data collection;Data analysis;Reporting	10	10	Yes	Delivering the intervention to the participants or patients as it was designed		4	Yes	Direct observation;Provider self-report record	4	Treatment manual or scripted curriculum;Training manual (to standardize training given to those delivering the intervention);Reminder checklists (used before delivery by those delivering the intervention)	2	2	2			None	4	Lack of practical guidance about intervention fidelity;Lack of perceived importance of intervention fidelity;Resistance/perceived resistance from those who deliver the intervention around monitoring/assessment;Space limitations for journal publication	nil additiona;	Perceived importance by academic journals;Space allowances/reporting requirements within academic journals;Funding or monetary resources	nil additional	Important	Never	Yes	Workshops;Webinars;Seminars;Lectures;Online courses		nope
2017/07/31 3:09:26 pm CET	I agree	Yes		Male	Wales	PhD	Medical;Health services research	Researcher;Principal investigator;Trial methodologist (someone who specializes in the methods of how trials are designed, run, analyzed and reported);Research practitioner	Design/development;Delivering the intervention;Data collection;Data analysis;Reporting	17	17	Yes	Ensuring that interventions adequately reflect their underlying theory (e.g. Theory of Planned Behaviour) or hypothesised mechanisms of action (e.g. using mediation analysis);Delivering the intervention to the participants or patients as it was designed		8	Yes	Direct observation;Audio-recording;Video-recording;Provider self-report record;Participant self-report record;Participant interview (in person, or by phone);Exit questionnaires	4	Treatment manual or scripted curriculum;Training manual (to standardize training given to those delivering the intervention);Reminder checklists (used before delivery by those delivering the intervention)	3	3	2			None	4	Poor knowledge or understanding of intervention fidelity;Inconsistent terminology surrounding intervention fidelity (i.e. too many synonyms);Ambiguity and lack of consistency surrounding the definition of intervention fidelity (i.e. too many definitions);Lack of criteria specifying acceptable levels of intervention fidelity;Resistance/perceived resistance from those who deliver the intervention a…	time, resources, prority when writing papers	Clear understanding of the definition of intervention fidelity;Good knowledge of how to assess or enhance it;Availability of validated tools or checklists for assessment or enhancement;Availability of practical guidance on strategies and how to adapt them to individual trials;Availability of reporting criteria specific to intervention fidelity	guidance, reporting checklist	Very important	Informal self directed research (e.g. self-directed reading)	Yes	Workshops;Webinars;Seminars;Lectures;Online courses
2017/07/31 3:35:01 pm CET	I agree	Yes	35	Female	USA	MD	Medical;Psychology	Researcher;Principal investigator	Design/development;Delivering the intervention;Data collection;Data analysis;Reporting	5	1	Yes	Ensuring that interventions adequately reflect their underlying theory (e.g. Theory of Planned Behaviour) or hypothesised mechanisms of action (e.g. using mediation analysis);Ensuring adequate difference between the treatment and control groups (i.e. treatment differentiation);Ensuring those who deliver the intervention (e.g. doctors, therapists, allied health professionals) are adequately traine…		6	Yes	Direct observation;Audio-recording;Provider interview (in person, or by phone)	5	Treatment manual or scripted curriculum;Training manual (to standardize training given to those delivering the intervention);Reminder checklists (used before delivery by those delivering the intervention)	5	5	5			None	5	Poor knowledge or understanding of intervention fidelity;Inconsistent terminology surrounding intervention fidelity (i.e. too many synonyms);Ambiguity and lack of consistency surrounding the definition of intervention fidelity (i.e. too many definitions);Lack of practical guidance about intervention fidelity;Lack of agreement regarding the most appropriate strategies of enhancement/assessment;Lac…	time, money and resistance	Clear understanding of the definition of intervention fidelity;Good knowledge of how to assess or enhance it;Availability of validated tools or checklists for assessment or enhancement;Availability of practical guidance on strategies and how to adapt them to individual trials;Perceived importance by researchers;Perceived importance by academic journals;Availability of reporting criteria specific …	money, time and "buy-in" from staff and journals	Very important	Formal research (e.g. PhD, MSc in this or related area)	Yes	Workshops;Seminars;Lectures
2017/07/31 3:37:12 pm CET	I agree	Yes	36	Female	USA	PhD	Medical;Public health;Health services research	Epidemiologist	Design/development;Data collection;Data analysis	6	3	Yes	Ensuring those who deliver the intervention (e.g. doctors, therapists, allied health professionals) are adequately trained;Ensuring that any training given to intervention providers is conducted as intended;Delivering the intervention to the participants or patients as it was designed;Ensuring that the participant or patient has received (e.g. attended) and understood the intervention		7	No							Yes	Dumb co-investigators	None	5	Poor knowledge or understanding of intervention fidelity;Lack of perceived importance of intervention fidelity;Resistance/perceived resistance from those who deliver the intervention around monitoring/assessment;Space limitations for journal publication;Lack of journal requirement for publication	Ignorance and laziness. "I told them to do it, so of course they'll do it."	Availability of practical guidance on strategies and how to adapt them to individual trials;Perceived importance by researchers;Perceived importance by academic journals;Space allowances/reporting requirements within academic journals;Accessibility of methodologists or people with skills to implement intervention fidelity strategies;Funding or monetary resources	If funders and manuscript reviewers demand it, trialists will start doing it.	Very important	Formal research (e.g. PhD, MSc in this or related area)	No		I wouldn't have the time;I have a good understanding of this topic already
2017/07/31 4:05:46 pm CET	I agree	Yes	33	Male	Scotland	PhD	Psychology;Public health;Health services research	Researcher;Trial methodologist (someone who specializes in the methods of how trials are designed, run, analyzed and reported);Research practitioner	Design/development;Delivering the intervention;Data collection;Data analysis;Reporting	11	7	Yes	Ensuring those who deliver the intervention (e.g. doctors, therapists, allied health professionals) are adequately trained;Ensuring that any training given to intervention providers is conducted as intended;Delivering the intervention to the participants or patients as it was designed		8	Yes	Direct observation;Provider self-report record;Provider interview (in person, or by phone);Participant self-report record;Participant interview (in person, or by phone);Exit questionnaires	3	Treatment manual or scripted curriculum;Training manual (to standardize training given to those delivering the intervention);Reminder checklists (used before delivery by those delivering the intervention)	4	2	3			None	2	Inconsistent terminology surrounding intervention fidelity (i.e. too many synonyms);Ambiguity and lack of consistency surrounding the definition of intervention fidelity (i.e. too many definitions);Lack of practical guidance about intervention fidelity;Lack of agreement regarding the most appropriate strategies of enhancement/assessment;Lack of journal requirement for publication	lack of standardised data capture methods; lack of formal requirements to do this (e.g. from journals or reporting standards like 'SPIRIT' etc.); lack of critical debate	Good knowledge of how to assess or enhance it;Availability of validated tools or checklists for assessment or enhancement;Availability of practical guidance on strategies and how to adapt them to individual trials;Perceived importance by academic journals;Availability of reporting criteria specific to intervention fidelity;Space allowances/reporting requirements within academic journals;Accessibi…	Journal agenda setting; funder requirements; academic debate e.g. special issue in widely-read journal	Undecided	Informal self directed research (e.g. self-directed reading)	Yes	Workshops;Webinars;Seminars;Lectures;Online courses
2017/07/31 4:11:30 pm CET	I agree	Yes	32	Female	England	PhD	Psychology	Researcher	Design/development;Data collection;Data analysis;Reporting	9	3	Yes	Delivering the intervention to the participants or patients as it was designed		8	Yes	Audio-recording;Provider self-report record;Participant interview (in person, or by phone)	5	Protocol review group (i.e. an expert committee to review and amend clinical protocols before implementation);Treatment manual or scripted curriculum;Training manual (to standardize training given to those delivering the intervention);Reminder checklists (used before delivery by those delivering the intervention)	5	5	2			TiDieR guidelines and own intervention fidelity checklist	4	Poor knowledge or understanding of intervention fidelity;Lack of criteria specifying acceptable levels of intervention fidelity;Lack of practical guidance about intervention fidelity;Lack of agreement regarding the most appropriate strategies of enhancement/assessment;Lack of perceived importance of intervention fidelity;Resistance/perceived resistance from those who deliver the intervention rega…	lack of criteria, time restraints, resistance around use of treatment manual	Clear understanding of the definition of intervention fidelity;Good knowledge of how to assess or enhance it;Availability of validated tools or checklists for assessment or enhancement;Availability of practical guidance on strategies and how to adapt them to individual trials;Perceived importance by researchers;Perceived importance by academic journals;Availability of reporting criteria specific …	Perceived importance by researchers, perceived importance by journals, availability of validated tools or checklists	Very important	Never	Yes	Workshops;Webinars;Seminars;Lectures
2017/07/31 4:33:03 pm CET	I agree	No
2017/07/31 4:55:10 pm CET	I agree	Yes	49	Male	Scotland	PhD	Medical;Nursing/midwifery;Allied health professionals;Public health;Health services research	Trial methodologist (someone who specializes in the methods of how trials are designed, run, analyzed and reported)	Design/development;Data collection;Data analysis;Reporting	23	19	Yes	Ensuring those who deliver the intervention (e.g. doctors, therapists, allied health professionals) are adequately trained;Ensuring that any training given to intervention providers is conducted as intended;Delivering the intervention to the participants or patients as it was designed		8	Yes	Direct observation;Audio-recording;Video-recording;Provider self-report record;Provider interview (in person, or by phone);Participant self-report record	4	Treatment manual or scripted curriculum;Training manual (to standardize training given to those delivering the intervention)	4	3	3			None	4	Poor knowledge or understanding of intervention fidelity;Ambiguity and lack of consistency surrounding the definition of intervention fidelity (i.e. too many definitions);Lack of criteria specifying acceptable levels of intervention fidelity;Resistance/perceived resistance from those who deliver the intervention around monitoring/assessment;Core components of interventions not sufficiently identi…	Time, cost, not clear what is acceptable fidelity	Clear understanding of the definition of intervention fidelity;Good knowledge of how to assess or enhance it;Availability of validated tools or checklists for assessment or enhancement;Availability of practical guidance on strategies and how to adapt them to individual trials;Perceived importance by researchers;Accessibility of methodologists or people with skills to implement intervention fideli…	Time, funding, methodology expertise	Important	Never	No		I have a good understanding of this topic already
2017/07/31 4:55:58 pm CET	I agree	Yes	35	Female	England	PhD	Psychology	Researcher;Principal investigator	Design/development;Delivering the intervention;Data collection;Data analysis;Reporting	15	4	Yes	Ensuring that any training given to intervention providers is conducted as intended;Ensuring that the participant or patient has received (e.g. attended) and understood the intervention		7	Yes	Provider interview (in person, or by phone);Participant self-report record;Participant interview (in person, or by phone);Exit questionnaires	4	Protocol review group (i.e. an expert committee to review and amend clinical protocols before implementation);Training manual (to standardize training given to those delivering the intervention);Reminder checklists (used before delivery by those delivering the intervention)	3	2	2			RE-AIM framework utilised	3	Poor knowledge or understanding of intervention fidelity;Inconsistent terminology surrounding intervention fidelity (i.e. too many synonyms);Ambiguity and lack of consistency surrounding the definition of intervention fidelity (i.e. too many definitions);Lack of criteria specifying acceptable levels of intervention fidelity;Lack of practical guidance about intervention fidelity;Lack of agreement …	Lack of understanding of what it is; lack of understanding of how to assess it; lack of priority given to it by publications and funders.	Clear understanding of the definition of intervention fidelity;Good knowledge of how to assess or enhance it;Availability of validated tools or checklists for assessment or enhancement;Availability of practical guidance on strategies and how to adapt them to individual trials;Perceived importance by researchers;Perceived importance by academic journals;Availability of reporting criteria specific …	Improved understanding of what it is; improved understanding of how to assess it; greater priority given to it by publications and funders.	Very important	Never	Yes	Workshops;Online courses
2017/07/31 5:08:19 pm CET	I agree	Yes	36	Female	Republic of Ireland	PhD	Medical;Public health;Health services research	Researcher;Student;Epidemiologist	Design/development;Data collection;Data analysis;Reporting	12	3	Yes	Ensuring adequate difference between the treatment and control groups (i.e. treatment differentiation);Ensuring those who deliver the intervention (e.g. doctors, therapists, allied health professionals) are adequately trained;Ensuring that any training given to intervention providers is conducted as intended;Delivering the intervention to the participants or patients as it was designed;Ensuring t…		7	Yes	Provider self-report record;Provider interview (in person, or by phone);Participant follow-up visits;Participant interview (in person, or by phone)	3	Protocol review group (i.e. an expert committee to review and amend clinical protocols before implementation);Training manual (to standardize training given to those delivering the intervention);Reminder checklists (used before delivery by those delivering the intervention)	2	2	2				2	Poor knowledge or understanding of intervention fidelity;Inconsistent terminology surrounding intervention fidelity (i.e. too many synonyms);Lack of criteria specifying acceptable levels of intervention fidelity;Lack of practical guidance about intervention fidelity;Lack of perceived importance of intervention fidelity;Core components of interventions not sufficiently identified		Clear understanding of the definition of intervention fidelity;Good knowledge of how to assess or enhance it;Availability of validated tools or checklists for assessment or enhancement;Availability of practical guidance on strategies and how to adapt them to individual trials;Perceived importance by researchers;Perceived importance by academic journals;Availability of reporting criteria specific …		Very important	Informal self directed research (e.g. self-directed reading)	Yes	Workshops;Webinars;Seminars;Lectures
2017/07/31 5:22:28 pm CET	I agree	No
2017/07/31 5:33:48 pm CET	I agree	Yes		Female	Republic of Ireland	PhD	Nursing/midwifery;Health services research	Researcher;Principal investigator	Design/development;Delivering the intervention;Data collection;Data analysis;Reporting	25	10	Yes	Delivering the intervention to the participants or patients as it was designed		7	Yes	Direct observation;Provider self-report record;Provider interview (in person, or by phone);Participant interview (in person, or by phone)	5	Treatment manual or scripted curriculum;Training manual (to standardize training given to those delivering the intervention)	4	3	3			None	4	Poor knowledge or understanding of intervention fidelity;Lack of practical guidance about intervention fidelity;Resistance/perceived resistance from those who deliver the intervention around monitoring/assessment;Cost;Time restraints	time, cost, understanding	Clear understanding of the definition of intervention fidelity;Good knowledge of how to assess or enhance it;Availability of practical guidance on strategies and how to adapt them to individual trials;Perceived importance by academic journals;Accessibility of methodologists or people with skills to implement intervention fidelity strategies;Funding or monetary resources	knowledge, understanding, guidance	Very important	Never	No		recently retired
2017/07/31 6:06:22 pm CET	I agree	Yes	33	Female		Masters degree	Medical	Trial methodologist (someone who specializes in the methods of how trials are designed, run, analyzed and reported)	Design/development;Delivering the intervention;Data collection;Data analysis;Reporting	11	11	No		Implementation adherence;Programme adherence;Implementation integrity	8	Yes	Direct observation	2	Protocol review group (i.e. an expert committee to review and amend clinical protocols before implementation);Treatment manual or scripted curriculum;Reminder checklists (used before delivery by those delivering the intervention)	4	1	1			None	2	Poor knowledge or understanding of intervention fidelity;Lack of criteria specifying acceptable levels of intervention fidelity;Lack of practical guidance about intervention fidelity;Lack of perceived importance of intervention fidelity;Resistance/perceived resistance from those who deliver the intervention regarding the use of treatment manual (e.g. limiting treatment flexibility);Resistance/per…		Good knowledge of how to assess or enhance it;Availability of validated tools or checklists for assessment or enhancement;Perceived importance by researchers;Perceived importance by academic journals;Availability of reporting criteria specific to intervention fidelity;Accessibility of methodologists or people with skills to implement intervention fidelity strategies;Funding or monetary resources;…		Important	Never	Yes	Workshops;Webinars;Seminars;Lectures;Online courses
2017/07/31 6:07:57 pm CET	I agree	Yes	42	Female	Republic of Ireland	PhD	Nursing/midwifery	Researcher;Trial methodologist (someone who specializes in the methods of how trials are designed, run, analyzed and reported)	Design/development;Delivering the intervention;Reporting	11	5	Yes	Ensuring those who deliver the intervention (e.g. doctors, therapists, allied health professionals) are adequately trained;Ensuring that any training given to intervention providers is conducted as intended;Delivering the intervention to the participants or patients as it was designed		7	Yes	Direct observation	4	Protocol review group (i.e. an expert committee to review and amend clinical protocols before implementation);Treatment manual or scripted curriculum;Training manual (to standardize training given to those delivering the intervention)	4	3	3			None	4	Poor knowledge or understanding of intervention fidelity;Ambiguity and lack of consistency surrounding the definition of intervention fidelity (i.e. too many definitions);Lack of criteria specifying acceptable levels of intervention fidelity;Lack of practical guidance about intervention fidelity;Lack of perceived importance of intervention fidelity;Resistance/perceived resistance from those who d…		Clear understanding of the definition of intervention fidelity;Availability of validated tools or checklists for assessment or enhancement;Time		Very important	Informal self directed research (e.g. self-directed reading)	Yes	Workshops;Webinars
2017/07/31 7:00:20 pm CET	I agree	Yes	30	Female	Republic of Ireland	PhD	Public health	Researcher	Design/development;Delivering the intervention;Data collection;Data analysis;Reporting	6	6	Yes	Delivering the intervention to the participants or patients as it was designed		8	Yes	Direct observation;Participant follow-up visits	2	Training manual (to standardize training given to those delivering the intervention);Reminder checklists (used before delivery by those delivering the intervention)	3	3	4			National Institute of Health Behaviour Change Consortium Treatment Fidelity Framework tool (Borrelli et al, 2005);Conceptual Framework for Implementation Fidelity (Carroll et al, 2007)	4	Poor knowledge or understanding of intervention fidelity;Inconsistent terminology surrounding intervention fidelity (i.e. too many synonyms);Lack of criteria specifying acceptable levels of intervention fidelity;Lack of perceived importance of intervention fidelity;Lack of journal requirement for publication;Time restraints		Clear understanding of the definition of intervention fidelity;Perceived importance by academic journals;Accessibility of methodologists or people with skills to implement intervention fidelity strategies		Very important	Never	Yes	Workshops;Seminars;Lectures
2017/07/31 7:35:52 pm CET	I agree	Yes	39	Male	England	PhD	Public health;criminology	Researcher;Principal investigator;Trial methodologist (someone who specializes in the methods of how trials are designed, run, analyzed and reported)	Design/development;Data collection;Data analysis;Reporting	16	1.5	Yes	Ensuring those who deliver the intervention (e.g. doctors, therapists, allied health professionals) are adequately trained;Ensuring that any training given to intervention providers is conducted as intended;Delivering the intervention to the participants or patients as it was designed		7	Yes	Direct observation;Audio-recording;Provider self-report record;Provider interview (in person, or by phone);Participant self-report record;Exit questionnaires	4	Treatment manual or scripted curriculum;Training manual (to standardize training given to those delivering the intervention)	4	2	4				4	Inconsistent terminology surrounding intervention fidelity (i.e. too many synonyms);Lack of criteria specifying acceptable levels of intervention fidelity		Clear understanding of the definition of intervention fidelity;Good knowledge of how to assess or enhance it;Accessibility of methodologists or people with skills to implement intervention fidelity strategies		Very important	Informal self directed research (e.g. self-directed reading)	Yes	Seminars;Lectures
2017/07/31 7:56:52 pm CET	I agree	No
2017/07/31 7:57:34 pm CET	I agree	Yes	N/a	N/a	Republic of Ireland	PhD	Health services research	Trial methodologist (someone who specializes in the methods of how trials are designed, run, analyzed and reported)	Design/development	6	5	Yes	Ensuring that interventions adequately reflect their underlying theory (e.g. Theory of Planned Behaviour) or hypothesised mechanisms of action (e.g. using mediation analysis);Delivering the intervention to the participants or patients as it was designed		6	Yes	Provider self-report record;Participant self-report record;Participant follow-up visits;Participant interview (in person, or by phone)	5	Reminder checklists (used before delivery by those delivering the intervention)	5	4	5			None	5	Cost;Time restraints		Experience in the field		Very important	Received formal teaching (e.g. attended workshops, seminars, lectures)	Yes	Workshops;Webinars;Seminars;Lectures;Online courses
2017/07/31 8:27:49 pm CET	I agree	No
2017/07/31 9:15:17 pm CET	I agree	No
2017/07/31 10:19:18 pm CET	I agree	Yes	46	Female	England	Masters degree	Medical;Allied health professionals;Health services research	Practitioner	Delivering the intervention	2	2	Yes	Delivering the intervention to the participants or patients as it was designed		3	No							No		None	4	Poor knowledge or understanding of intervention fidelity;Inconsistent terminology surrounding intervention fidelity (i.e. too many synonyms);Lack of criteria specifying acceptable levels of intervention fidelity;Resistance/perceived resistance from those who deliver the intervention regarding the use of treatment manual (e.g. limiting treatment flexibility);Cost;Time restraints	Time, cost, poor knowledge	Good knowledge of how to assess or enhance it;Perceived importance by researchers;Accessibility of methodologists or people with skills to implement intervention fidelity strategies;Funding or monetary resources;Time	Perceived importance, time, cost	Important	Never	Yes	Online courses;Make it part of GCP training
2017/07/31 10:42:55 pm CET	I agree	No
2017/08/01 3:20:26 am CET	I agree	Yes	33	Female	Australia	PhD	Psychology;Health services research	Researcher	Design/development;Data collection;Data analysis;Reporting	11	8	Yes	Delivering the intervention to the participants or patients as it was designed		7	Yes	Audio-recording;Provider self-report record	4	Protocol review group (i.e. an expert committee to review and amend clinical protocols before implementation);Treatment manual or scripted curriculum;Training manual (to standardize training given to those delivering the intervention);Reminder checklists (used before delivery by those delivering the intervention);Supervision inc audio recording review by experienced clinician	4	3	4			unsure	3	Poor knowledge or understanding of intervention fidelity;Lack of criteria specifying acceptable levels of intervention fidelity;Lack of practical guidance about intervention fidelity;Resistance/perceived resistance from those who deliver the intervention regarding the use of treatment manual (e.g. limiting treatment flexibility);Resistance/perceived resistance from those who deliver the intervent…	Resistance from those delivering intervention; competing demands on project team; intervention not sufficiently defined.	Clear understanding of the definition of intervention fidelity;Good knowledge of how to assess or enhance it;Availability of validated tools or checklists for assessment or enhancement;Availability of practical guidance on strategies and how to adapt them to individual trials;Perceived importance by researchers;Perceived importance by academic journals;Availability of reporting criteria specific …	Understanding of importance across all trial staff; practical guidance; tools/checklists	Important	Informal self directed research (e.g. self-directed reading)	Yes	Workshops;Seminars;Lectures		I think one of the main issues for complex interventions is that the interventions are often by nature very flexible, with lots of moving parts, and it's difficult to work out how to define fidelity
2017/08/01 6:20:49 am CET	I agree	No
2017/08/01 7:12:53 am CET	I agree	No
2017/08/01 7:17:50 am CET	I agree	Yes	44	Female	England	Masters degree	Allied health professionals	Clinical Doctoral Research Fellow & chief investigator	Design/development;Delivering the intervention;Data collection;Data analysis;Reporting	2	2	Yes	Ensuring those who deliver the intervention (e.g. doctors, therapists, allied health professionals) are adequately trained;Delivering the intervention to the participants or patients as it was designed		7	Yes	Direct observation;Provider interview (in person, or by phone);Participant follow-up visits;Participant interview (in person, or by phone)	3	Treatment manual or scripted curriculum;Training manual (to standardize training given to those delivering the intervention)	4	4	4			Medical Research Council	4	Poor knowledge or understanding of intervention fidelity;Lack of criteria specifying acceptable levels of intervention fidelity;Lack of practical guidance about intervention fidelity;Lack of agreement regarding the most appropriate strategies of enhancement/assessment;Space limitations for journal publication;Cost;Time restraints	Criteria, guidance, cost	Good knowledge of how to assess or enhance it;Availability of validated tools or checklists for assessment or enhancement;Availability of practical guidance on strategies and how to adapt them to individual trials;Perceived importance by researchers;Perceived importance by academic journals;Availability of reporting criteria specific to intervention fidelity;Space allowances/reporting requirement…	Training, validated tools, importance (reseachers & journals)	Very important	No but I'm booked in with DECIPHer in September	Yes	Workshops;Webinars;Seminars;Lectures;Online courses		Good that you're undertaking this research. Fidelity has been the buzz word of lasts couple of years yet insufficient training, guidance & criteria to facilitate effective implementation.
2017/08/01 7:28:22 am CET	I agree	No
2017/08/01 7:33:43 am CET	I agree	Yes	59	Female	Australia	Masters degree	Medical;Allied health professionals;Public health;Health services research;'journalology'	Researcher;Trial methodologist (someone who specializes in the methods of how trials are designed, run, analyzed and reported);Statistician;Research practitioner	Design/development;Delivering the intervention;Data collection;Data analysis;Reporting	33	29	Yes	Ensuring those who deliver the intervention (e.g. doctors, therapists, allied health professionals) are adequately trained;Ensuring that any training given to intervention providers is conducted as intended;Delivering the intervention to the participants or patients as it was designed;Ensuring that the participant or patient has received (e.g. attended) and understood the intervention		7	Yes	Audio-recording;Provider interview (in person, or by phone);Participant interview (in person, or by phone)	2	Protocol review group (i.e. an expert committee to review and amend clinical protocols before implementation);Treatment manual or scripted curriculum;Training manual (to standardize training given to those delivering the intervention)	2	1	2			TIDieR	4	Poor knowledge or understanding of intervention fidelity;Inconsistent terminology surrounding intervention fidelity (i.e. too many synonyms);Lack of practical guidance about intervention fidelity;Lack of perceived importance of intervention fidelity;Lack of journal requirement for publication	knowledge that it is important, no requirements of ethics committees and funders	Clear understanding of the definition of intervention fidelity;Good knowledge of how to assess or enhance it;Availability of practical guidance on strategies and how to adapt them to individual trials;Accessibility of methodologists or people with skills to implement intervention fidelity strategies;recognition of importance by funders		Important	Informal self directed research (e.g. self-directed reading)	No		I don't consider it relevant to my work
2017/08/01 8:25:34 am CET	I agree	Yes	45	Female	England	PhD	Nursing/midwifery;Allied health professionals;Psychology	Researcher	Design/development;Data collection;Data analysis;Reporting	20	5	Yes	Delivering the intervention to the participants or patients as it was designed		4	Yes	Provider self-report record;Participant self-report record	2	Training manual (to standardize training given to those delivering the intervention)	2	2	2			None	2	Poor knowledge or understanding of intervention fidelity;Inconsistent terminology surrounding intervention fidelity (i.e. too many synonyms);Lack of practical guidance about intervention fidelity		Clear understanding of the definition of intervention fidelity;Good knowledge of how to assess or enhance it;Availability of validated tools or checklists for assessment or enhancement;Availability of practical guidance on strategies and how to adapt them to individual trials;Accessibility of methodologists or people with skills to implement intervention fidelity strategies	PPI	Very important	Never	Yes	Workshops;Webinars;Seminars;Online courses
2017/08/01 8:57:07 am CET	I agree	Yes	49	Female	England	PhD	Nursing/midwifery	Researcher;Research midwife	Delivering the intervention;Data collection	9	have been involved several RCTs. It is not clear what you mean by trials of complex intervention	No			2	Yes	This is difficult to answer without a clear understanding of what fidelity means. Is it data integrity or is it participant wellbeing/satisfaction. I have had my data monitored but rarely had formal feedback mechanisms for participants	1	I have used protocols to deliver trials and have taught/trained staff to deliver trials to a set Standard Operating Procedure	1	1	1			None	1	Poor knowledge or understanding of intervention fidelity;Inconsistent terminology surrounding intervention fidelity (i.e. too many synonyms);Lack of criteria specifying acceptable levels of intervention fidelity;Lack of practical guidance about intervention fidelity;Lack of agreement regarding the most appropriate strategies of enhancement/assessment	Still uncertain as to what this is. If it is formal participant feedback it is 1 lack of recognition of importance 2 sorting out who will do it 3 not really a part of clinical trials at the moment and needs to be implemented	Clear understanding of the definition of intervention fidelity;Good knowledge of how to assess or enhance it;Availability of validated tools or checklists for assessment or enhancement;Availability of practical guidance on strategies and how to adapt them to individual trials;Perceived importance by researchers;Availability of reporting criteria specific to intervention fidelity;Time	If this is formal participant feedback then 1 identifying it as part of clinical trials including reporting in journals 2 a short measurement tool that can be implemented and summated easily 3 a clear definition	Important	Not as I understand you to mean it. I have learnt and used Patient Participant Involvement but am understanding that intervention fidelity is something different	Yes	Online courses		this was a really difficult survey to complete. With something that does not appear to have a clear definition and no facility to get back to the definition supplied I cannot be sure that I have answered your questions accurately
2017/08/01 9:00:02 am CET	I agree	Yes	47	Female	England	PhD	Medical;Nursing/midwifery;Health services research	Researcher	Design/development;Delivering the intervention;Data collection;Data analysis;Reporting	15	5	Yes	Ensuring that interventions adequately reflect their underlying theory (e.g. Theory of Planned Behaviour) or hypothesised mechanisms of action (e.g. using mediation analysis);Ensuring adequate difference between the treatment and control groups (i.e. treatment differentiation);Ensuring those who deliver the intervention (e.g. doctors, therapists, allied health professionals) are adequately traine…		7	Yes	Direct observation;Audio-recording;Video-recording;Provider self-report record;Provider interview (in person, or by phone);Participant self-report record;Participant follow-up visits;Participant interview (in person, or by phone)	4	Protocol review group (i.e. an expert committee to review and amend clinical protocols before implementation);Treatment manual or scripted curriculum;Training manual (to standardize training given to those delivering the intervention);Reminder checklists (used before delivery by those delivering the intervention)	4	4	4			Conceptual Framework for Implementation Fidelity (Carroll et al, 2007)	3	Poor knowledge or understanding of intervention fidelity;Inconsistent terminology surrounding intervention fidelity (i.e. too many synonyms);Ambiguity and lack of consistency surrounding the definition of intervention fidelity (i.e. too many definitions);Lack of criteria specifying acceptable levels of intervention fidelity;Lack of practical guidance about intervention fidelity;Lack of agreement …	difficulty of being 'in the field' when intervention is delivered, professionals and patients not wanting to criticise the research, complexity of the intervention (disagreement re: naming components across resaerch disciplines)	Clear understanding of the definition of intervention fidelity;Good knowledge of how to assess or enhance it;Availability of validated tools or checklists for assessment or enhancement;Availability of practical guidance on strategies and how to adapt them to individual trials;Perceived importance by researchers;Perceived importance by academic journals;Availability of reporting criteria specific …	planning, buy in - good working relations between researchers and practitioners, robust data collection	Very important	Informal self directed research (e.g. self-directed reading)	Yes	Workshops;Webinars
2017/08/01 9:04:31 am CET	I agree	Yes	23	Female	Republic of Ireland	Undergraduate degree	Physiotherapy	Researcher	Design/development;Delivering the intervention;Data collection	1	1	No		Programme adherence	1	Yes	Direct observation;Audio-recording;Participant self-report record	3	Reminder checklists (used before delivery by those delivering the intervention)	2	2	1			None	2	Poor knowledge or understanding of intervention fidelity;Lack of criteria specifying acceptable levels of intervention fidelity;Lack of perceived importance of intervention fidelity;Lack of journal requirement for publication		Good knowledge of how to assess or enhance it;Availability of validated tools or checklists for assessment or enhancement;Perceived importance by researchers		Important	Never	Yes	Workshops;Lectures
2017/08/01 9:18:13 am CET	I agree	No
2017/08/01 9:23:24 am CET	I agree	Yes		Male	Republic of Ireland	PhD	Health services research	Researcher;Pharmacovigilance	Delivering the intervention;Data collection;Reporting	3	3	No		Implementation adherence;Programme adherence;Implementation integrity;Treatment integrity	5	Yes	Participant follow-up visits;Participant interview (in person, or by phone);Exit questionnaires	4	Protocol review group (i.e. an expert committee to review and amend clinical protocols before implementation);Training manual (to standardize training given to those delivering the intervention);Reminder checklists (used before delivery by those delivering the intervention)	4	4	4			None	4	Poor knowledge or understanding of intervention fidelity;Inconsistent terminology surrounding intervention fidelity (i.e. too many synonyms);Ambiguity and lack of consistency surrounding the definition of intervention fidelity (i.e. too many definitions);Lack of criteria specifying acceptable levels of intervention fidelity;Lack of practical guidance about intervention fidelity;Lack of agreement …		Clear understanding of the definition of intervention fidelity;Good knowledge of how to assess or enhance it;Availability of validated tools or checklists for assessment or enhancement;Perceived importance by researchers;Availability of reporting criteria specific to intervention fidelity;Accessibility of methodologists or people with skills to implement intervention fidelity strategies;Funding o…		Very important	Informal self directed research (e.g. self-directed reading)	Yes	Workshops;Webinars;Seminars;Lectures;Online courses
2017/08/01 9:24:31 am CET	I agree	Yes	47	Male	England	PhD	Health services research	Researcher;Principal investigator	Design/development;Data collection;Data analysis;Reporting	12	5	Yes	Ensuring that interventions adequately reflect their underlying theory (e.g. Theory of Planned Behaviour) or hypothesised mechanisms of action (e.g. using mediation analysis);Ensuring those who deliver the intervention (e.g. doctors, therapists, allied health professionals) are adequately trained;Delivering the intervention to the participants or patients as it was designed;Ensuring that the part…		6	Yes	Audio-recording;Video-recording;Provider self-report record	2	Reminder checklists (used before delivery by those delivering the intervention)	2	3	3			None	1	Poor knowledge or understanding of intervention fidelity;Inconsistent terminology surrounding intervention fidelity (i.e. too many synonyms);Ambiguity and lack of consistency surrounding the definition of intervention fidelity (i.e. too many definitions);Lack of criteria specifying acceptable levels of intervention fidelity;Lack of practical guidance about intervention fidelity;Lack of agreement …		Clear understanding of the definition of intervention fidelity;Good knowledge of how to assess or enhance it;Availability of validated tools or checklists for assessment or enhancement;Availability of practical guidance on strategies and how to adapt them to individual trials;Availability of reporting criteria specific to intervention fidelity;Funding or monetary resources;Time		Important	Never	Yes	Workshops;Seminars;Online courses
2017/08/01 9:32:33 am CET	I agree	Yes	52	Male	Norway	PhD	Psychology;Public health;Health services research;Complementary and alterantive medicine	Researcher;Principal investigator;Trial methodologist (someone who specializes in the methods of how trials are designed, run, analyzed and reported)	Design/development;Data collection;Data analysis;Reporting;Research governance	23	23	Yes	Ensuring those who deliver the intervention (e.g. doctors, therapists, allied health professionals) are adequately trained;Ensuring that any training given to intervention providers is conducted as intended;Delivering the intervention to the participants or patients as it was designed;Ensuring that the participant or patient has received (e.g. attended) and understood the intervention		8	Yes	Provider self-report record;Participant interview (in person, or by phone)	2	Protocol review group (i.e. an expert committee to review and amend clinical protocols before implementation);Training manual (to standardize training given to those delivering the intervention);Reminder checklists (used before delivery by those delivering the intervention)	2	2	2			None	4	Inconsistent terminology surrounding intervention fidelity (i.e. too many synonyms);Ambiguity and lack of consistency surrounding the definition of intervention fidelity (i.e. too many definitions);Lack of criteria specifying acceptable levels of intervention fidelity;Lack of agreement regarding the most appropriate strategies of enhancement/assessment;Core components of interventions not suffici…	Poor knowledge or understanding of intervention fidelity; Lack of perceived importance of intervention fidelity; Resistance/perceived resistance from those who deliver the intervention around monitoring/assessment	Availability of validated tools or checklists for assessment or enhancement;Availability of practical guidance on strategies and how to adapt them to individual trials;Perceived importance by researchers;Availability of reporting criteria specific to intervention fidelity;Accessibility of methodologists or people with skills to implement intervention fidelity strategies;Funding or monetary resour…	Clear understanding of the definition of intervention fidelity; Availability of practical guidance on strategies and how to adapt them to individual trials; Time	Undecided	Never	Yes	Webinars;Online courses
2017/08/01 9:44:21 am CET	I agree	Yes	49	Female	England	PhD	Medical;Health services research	Researcher;Trial methodologist (someone who specializes in the methods of how trials are designed, run, analyzed and reported)	Design/development;Data collection;Data analysis	15	12	Yes	Ensuring that interventions adequately reflect their underlying theory (e.g. Theory of Planned Behaviour) or hypothesised mechanisms of action (e.g. using mediation analysis);Ensuring those who deliver the intervention (e.g. doctors, therapists, allied health professionals) are adequately trained;Ensuring that any training given to intervention providers is conducted as intended;Delivering the in…		5	Yes	Direct observation;Audio-recording;Participant interview (in person, or by phone)	3	Protocol review group (i.e. an expert committee to review and amend clinical protocols before implementation);Reminder checklists (used before delivery by those delivering the intervention)	3	3	3			None	3	Poor knowledge or understanding of intervention fidelity;Inconsistent terminology surrounding intervention fidelity (i.e. too many synonyms);Ambiguity and lack of consistency surrounding the definition of intervention fidelity (i.e. too many definitions);Lack of criteria specifying acceptable levels of intervention fidelity;Lack of practical guidance about intervention fidelity;Lack of perceived …	Lack of perceived importance; Lack of practical guidelines; lack of criteria to specify acceptable levels of intervention fidelity	Clear understanding of the definition of intervention fidelity;Good knowledge of how to assess or enhance it;Availability of practical guidance on strategies and how to adapt them to individual trials		Very important	Never	Yes	Webinars
2017/08/01 10:42:40 am CET	I agree	Yes	36	Female	Northern Ireland	PhD	Medical;Allied health professionals;Health services research	Researcher;Trial methodologist (someone who specializes in the methods of how trials are designed, run, analyzed and reported)	Delivering the intervention;Data collection;Data analysis	3	3	Yes	Ensuring those who deliver the intervention (e.g. doctors, therapists, allied health professionals) are adequately trained;Ensuring that any training given to intervention providers is conducted as intended;Delivering the intervention to the participants or patients as it was designed;Ensuring that the participant or patient has received (e.g. attended) and understood the intervention		9	Yes	Audio-recording;Provider self-report record;Provider interview (in person, or by phone);Participant self-report record;Participant follow-up visits;Participant interview (in person, or by phone)	5	Training manual (to standardize training given to those delivering the intervention);Reminder checklists (used before delivery by those delivering the intervention)	4	3	3			Conceptual Framework for Implementation Fidelity (Carroll et al, 2007)	5	Poor knowledge or understanding of intervention fidelity;Inconsistent terminology surrounding intervention fidelity (i.e. too many synonyms);Ambiguity and lack of consistency surrounding the definition of intervention fidelity (i.e. too many definitions);Lack of criteria specifying acceptable levels of intervention fidelity;Lack of practical guidance about intervention fidelity;Lack of perceived …	Little value placed on intervention fidelity, time restraints, poor understanding of what I/F can contribute to understanding trial outcomes	Clear understanding of the definition of intervention fidelity;Good knowledge of how to assess or enhance it;Availability of validated tools or checklists for assessment or enhancement;Perceived importance by researchers;Perceived importance by academic journals;Accessibility of methodologists or people with skills to implement intervention fidelity strategies	availability of skilled methodologists, understanding of importance of I/F, clear guidelines/tools	Very important	Formal research (e.g. PhD, MSc in this or related area)	Yes	Workshops;Webinars;Seminars;Lectures;Online courses
2017/08/01 10:45:17 am CET	I agree	Yes	33	Female	Republic of Ireland	PhD	Health services research	Researcher	Design/development;Delivering the intervention;Data collection;Data analysis;Reporting	12	8	Yes	Ensuring that any training given to intervention providers is conducted as intended;Delivering the intervention to the participants or patients as it was designed		7	Yes	Provider self-report record;Provider interview (in person, or by phone);Participant interview (in person, or by phone)	4	Training manual (to standardize training given to those delivering the intervention);Reminder checklists (used before delivery by those delivering the intervention)	4	3	4			National Institute of Health Behaviour Change Consortium Treatment Fidelity Framework tool (Borrelli et al, 2005)	4	Poor knowledge or understanding of intervention fidelity;Inconsistent terminology surrounding intervention fidelity (i.e. too many synonyms);Ambiguity and lack of consistency surrounding the definition of intervention fidelity (i.e. too many definitions);Lack of criteria specifying acceptable levels of intervention fidelity;Lack of practical guidance about intervention fidelity;Lack of agreement …	Lack of consensus on how to measure fidelity, what is acceptable level of fidelity, lack of space in journal reporting	Clear understanding of the definition of intervention fidelity;Good knowledge of how to assess or enhance it;Availability of validated tools or checklists for assessment or enhancement;Availability of practical guidance on strategies and how to adapt them to individual trials;Perceived importance by researchers;Perceived importance by academic journals;Availability of reporting criteria specific …	Knowledge/tools to measure fidelity, promotion of importance (e.g. inclusion in consort)	Very important	Informal self directed research (e.g. self-directed reading)	Yes	Workshops;Webinars;Seminars
2017/08/01 10:48:05 am CET	I agree	No
2017/08/01 10:50:21 am CET	I agree	Yes	37	Male	Australia	PhD	Public health	Researcher;Principal investigator;Research practitioner;Practitioner	Design/development;Data analysis;Reporting	10	10	Yes	Ensuring that interventions adequately reflect their underlying theory (e.g. Theory of Planned Behaviour) or hypothesised mechanisms of action (e.g. using mediation analysis);Ensuring those who deliver the intervention (e.g. doctors, therapists, allied health professionals) are adequately trained;Ensuring that any training given to intervention providers is conducted as intended;Delivering the in…		7	Yes	Direct observation;Audio-recording;Provider self-report record;Provider interview (in person, or by phone);Participant self-report record;Participant interview (in person, or by phone)	4	Protocol review group (i.e. an expert committee to review and amend clinical protocols before implementation);Treatment manual or scripted curriculum;Training manual (to standardize training given to those delivering the intervention);Reminder checklists (used before delivery by those delivering the intervention)	3	3	3			None	4	Poor knowledge or understanding of intervention fidelity;Lack of perceived importance of intervention fidelity;Space limitations for journal publication;Lack of journal requirement for publication;Cost;Time restraints	knowlegde, time, cost	Clear understanding of the definition of intervention fidelity;Availability of validated tools or checklists for assessment or enhancement;Perceived importance by researchers;Availability of reporting criteria specific to intervention fidelity;Space allowances/reporting requirements within academic journals;Funding or monetary resources	funding, journal space, and perceived importance	Very important	Never	Yes	Workshops;Lectures
2017/08/01 11:02:03 am CET	I agree	Yes	50	Female	England	PhD	Medical;Nursing/midwifery;Allied health professionals;Psychology;Public health;Health services research	Researcher;Principal investigator	Design/development;Delivering the intervention;Data collection;Data analysis;Reporting	16	6	Yes	Ensuring that interventions adequately reflect their underlying theory (e.g. Theory of Planned Behaviour) or hypothesised mechanisms of action (e.g. using mediation analysis);Ensuring those who deliver the intervention (e.g. doctors, therapists, allied health professionals) are adequately trained;Ensuring that any training given to intervention providers is conducted as intended;Delivering the in…		8	Yes	Audio-recording;Provider self-report record;Participant self-report record;Participant follow-up visits;Participant interview (in person, or by phone);Exit questionnaires	3	Protocol review group (i.e. an expert committee to review and amend clinical protocols before implementation);Treatment manual or scripted curriculum;Training manual (to standardize training given to those delivering the intervention);Reminder checklists (used before delivery by those delivering the intervention);3 day training programme for providers	3	3	3			developed in the team. Dreyfus	4	Lack of practical guidance about intervention fidelity;Lack of agreement regarding the most appropriate strategies of enhancement/assessment;Resistance/perceived resistance from those who deliver the intervention regarding the use of treatment manual (e.g. limiting treatment flexibility);Resistance/perceived resistance from those who deliver the intervention around monitoring/assessment;Space lim…	transfer of audio data from one organisation to another the very nature of assessing a complex intervention - deciding what to measure and how It might be more important for a provider to address an alternative problem for the patient/carer before beginning the intervention. What is good care for one patient/carer may be different from another.	Good knowledge of how to assess or enhance it;Availability of validated tools or checklists for assessment or enhancement;Funding or monetary resources;Time;Is it wanted by commissioners?	Clear aims of the intervention Training to have specific requirements or words for the facilitators to follow (not a full script), makes data capture an easier task A way of recognising good care that was not anticipated but that might be better Consensus among the review team about what is expected in the scores.	Undecided	Meeting with behaviour change expert - and informal self directed research (your button won't allow multiple ticks)	Yes	Workshops;Webinars;Seminars;Lectures		Agreeing the value of a score is tough. I have experience of assessing practice and find it is harder when the participant receiving the intervention does not respond to the provider. This ambivalence is hard to work with - people take part in research or a programme sometimes because someone else had recommended it even though they have not really bought into the idea. Assessing practice then be…
2017/08/01 11:03:04 am CET	I agree	Yes	47	Female	England	Masters degree	Medical;Nursing/midwifery;Health services research	Research practitioner	Design/development;Delivering the intervention;Data collection	10	10	No		I am not familiar with any of these terms	2	No							Not sure		None	1	Poor knowledge or understanding of intervention fidelity;Inconsistent terminology surrounding intervention fidelity (i.e. too many synonyms);Ambiguity and lack of consistency surrounding the definition of intervention fidelity (i.e. too many definitions);Lack of criteria specifying acceptable levels of intervention fidelity;Lack of practical guidance about intervention fidelity;Lack of perceived …	lack of understanding, time, lack of importance	Clear understanding of the definition of intervention fidelity;Good knowledge of how to assess or enhance it;Availability of validated tools or checklists for assessment or enhancement;Availability of practical guidance on strategies and how to adapt them to individual trials;Perceived importance by researchers;Perceived importance by academic journals;Space allowances/reporting requirements with…	clear definition, good understanding, importance to researchers	Important	Never	Yes	Workshops;Webinars;Online courses		would like to learn more about intervention fidelity
2017/08/01 11:31:06 am CET	I agree	Yes	30	Male	Australia	Undergraduate degree	Medical;Allied health professionals;Psychology;Health services research	Researcher;Student;Research practitioner	Design/development;Delivering the intervention;Data collection;Data analysis;Reporting	5	4	Yes	Ensuring those who deliver the intervention (e.g. doctors, therapists, allied health professionals) are adequately trained;Ensuring that any training given to intervention providers is conducted as intended;Delivering the intervention to the participants or patients as it was designed;Ensuring that the participant or patient has received (e.g. attended) and understood the intervention		5	Yes	Audio-recording;Exit questionnaires	5	Treatment manual or scripted curriculum;Training manual (to standardize training given to those delivering the intervention);Reminder checklists (used before delivery by those delivering the intervention)	5	4	5			Conceptual Framework for Implementation Fidelity (Carroll et al, 2007)	5	Poor knowledge or understanding of intervention fidelity;Lack of criteria specifying acceptable levels of intervention fidelity;Lack of practical guidance about intervention fidelity;Lack of agreement regarding the most appropriate strategies of enhancement/assessment;Lack of perceived importance of intervention fidelity	understanding the importance, lack of understanding how to do properly, resource poor	Clear understanding of the definition of intervention fidelity;Good knowledge of how to assess or enhance it;Perceived importance by researchers;Perceived importance by academic journals	Requirements from journals, inclusion in reporting guidelines, understanding of why important	Very important	Informal self directed research (e.g. self-directed reading)	Yes	Webinars;Lectures;Online courses		An important issue, that may undermine the lack of findings from some trials
2017/08/01 11:31:09 am CET	I agree	Yes	47	Male	Scotland	PhD	Medical	Researcher;Principal investigator;Trial methodologist (someone who specializes in the methods of how trials are designed, run, analyzed and reported)	Design/development;Delivering the intervention;Data collection;Data analysis;Reporting	18	7	Yes	Ensuring that interventions adequately reflect their underlying theory (e.g. Theory of Planned Behaviour) or hypothesised mechanisms of action (e.g. using mediation analysis);Ensuring adequate difference between the treatment and control groups (i.e. treatment differentiation);Ensuring those who deliver the intervention (e.g. doctors, therapists, allied health professionals) are adequately traine…		3	Yes	Direct observation;Provider self-report record;Participant self-report record;Participant follow-up visits;Participant interview (in person, or by phone);Exit questionnaires	3	Protocol review group (i.e. an expert committee to review and amend clinical protocols before implementation);Training manual (to standardize training given to those delivering the intervention);Reminder checklists (used before delivery by those delivering the intervention)	3	4	4			None	4	Poor knowledge or understanding of intervention fidelity;Inconsistent terminology surrounding intervention fidelity (i.e. too many synonyms);Ambiguity and lack of consistency surrounding the definition of intervention fidelity (i.e. too many definitions);Lack of criteria specifying acceptable levels of intervention fidelity;Lack of practical guidance about intervention fidelity;Lack of agreement …		Clear understanding of the definition of intervention fidelity;Good knowledge of how to assess or enhance it;Availability of validated tools or checklists for assessment or enhancement;Perceived importance by researchers;Perceived importance by academic journals;Accessibility of methodologists or people with skills to implement intervention fidelity strategies;Funding or monetary resources;Time		Undecided	Received formal teaching (e.g. attended workshops, seminars, lectures)	No		I don't consider it relevant to my work;I wouldn't have the time
2017/08/01 11:57:31 am CET	I agree	Yes	28	Male	Republic of Ireland	Masters degree	Allied health professionals	Researcher;Student;PhD student	Delivering the intervention;Data collection;Data analysis;Reporting	4	3	No		Implementation adherence;Programme adherence;Treatment integrity;Procedural reliability	4	Yes	Direct observation;Participant self-report record;Participant interview (in person, or by phone)	3	Protocol review group (i.e. an expert committee to review and amend clinical protocols before implementation);Training manual (to standardize training given to those delivering the intervention);Reminder checklists (used before delivery by those delivering the intervention)	4	3	3			None	3	Poor knowledge or understanding of intervention fidelity;Lack of practical guidance about intervention fidelity	knowledge, people to encourage and oversee it in practice	Clear understanding of the definition of intervention fidelity;Good knowledge of how to assess or enhance it;Availability of validated tools or checklists for assessment or enhancement;Accessibility of methodologists or people with skills to implement intervention fidelity strategies	having access to people with knowledge, easy to use resources, inclusion at protocol development stage	Important	Formal research (e.g. PhD, MSc in this or related area)	Yes	Webinars
2017/08/01 11:59:07 am CET	I agree	Yes	39	Male	Republic of Ireland	PhD	Psychology;Public health;Health services research	Researcher	Design/development;Data collection;Data analysis;Reporting	7	2	Yes	Ensuring that any training given to intervention providers is conducted as intended;Delivering the intervention to the participants or patients as it was designed;Ensuring that the participant or patient has received (e.g. attended) and understood the intervention		6	Yes	Direct observation;Audio-recording;Provider self-report record;Participant self-report record;Participant interview (in person, or by phone);Exit questionnaires		Treatment manual or scripted curriculum;Training manual (to standardize training given to those delivering the intervention);Reminder checklists (used before delivery by those delivering the intervention)						Updated National Institute of Health Behaviour Change Consortium Treatment Fidelity Framework tool (Borrelli, 2011)	3	Poor knowledge or understanding of intervention fidelity;Lack of perceived importance of intervention fidelity;Space limitations for journal publication;Lack of journal requirement for publication		Good knowledge of how to assess or enhance it;Availability of validated tools or checklists for assessment or enhancement;Perceived importance by researchers;Perceived importance by academic journals;Space allowances/reporting requirements within academic journals		Very important	Never	Yes	Workshops;Webinars;Seminars;Lectures;Online courses
2017/08/01 12:09:30 pm CET	I agree	No
2017/08/01 12:11:45 pm CET	I agree	Yes	33	Female	England	PhD	Medical;Psychology;Public health;Health services research	Researcher	Design/development;Data collection;Data analysis;Reporting	9	9	Yes	Ensuring that interventions adequately reflect their underlying theory (e.g. Theory of Planned Behaviour) or hypothesised mechanisms of action (e.g. using mediation analysis);Ensuring those who deliver the intervention (e.g. doctors, therapists, allied health professionals) are adequately trained;Delivering the intervention to the participants or patients as it was designed		7	Yes	Provider self-report record;Provider interview (in person, or by phone);Participant self-report record;Participant interview (in person, or by phone);Exit questionnaires	3	Training manual (to standardize training given to those delivering the intervention)	2	2	2			None	3	Poor knowledge or understanding of intervention fidelity;Inconsistent terminology surrounding intervention fidelity (i.e. too many synonyms);Lack of practical guidance about intervention fidelity;Lack of perceived importance of intervention fidelity;Core components of interventions not sufficiently identified;Space limitations for journal publication;Lack of journal requirement for publication;Co…	cost, time, poor knowledge of int fidelity	Good knowledge of how to assess or enhance it;Availability of validated tools or checklists for assessment or enhancement;Availability of practical guidance on strategies and how to adapt them to individual trials;Perceived importance by researchers;Availability of reporting criteria specific to intervention fidelity;Funding or monetary resources;Time	practical guidance, funding, time	Very important	Never	Yes	Workshops;Online courses
2017/08/01 12:13:15 pm CET	I agree	Yes	29	Male	Australia	PhD	Medical;Allied health professionals;Psychology;Public health;Health services research	Researcher;Trial methodologist (someone who specializes in the methods of how trials are designed, run, analyzed and reported);Student	Design/development;Data collection;Data analysis;Reporting;Recruitment	7	4	Yes	Ensuring that any training given to intervention providers is conducted as intended;Delivering the intervention to the participants or patients as it was designed;Ensuring that the participant or patient has received (e.g. attended) and understood the intervention		5	Yes	Audio-recording	3	Protocol review group (i.e. an expert committee to review and amend clinical protocols before implementation);Treatment manual or scripted curriculum;Training manual (to standardize training given to those delivering the intervention);Reminder checklists (used before delivery by those delivering the intervention)	3	2	2			None	3	Poor knowledge or understanding of intervention fidelity;Inconsistent terminology surrounding intervention fidelity (i.e. too many synonyms);Ambiguity and lack of consistency surrounding the definition of intervention fidelity (i.e. too many definitions);Lack of criteria specifying acceptable levels of intervention fidelity;Lack of practical guidance about intervention fidelity;Lack of agreement …	lack of understanding, lack of efficient tools, lack of perceived importance	Clear understanding of the definition of intervention fidelity;Good knowledge of how to assess or enhance it;Availability of validated tools or checklists for assessment or enhancement;Availability of practical guidance on strategies and how to adapt them to individual trials;Perceived importance by researchers;Perceived importance by academic journals;Availability of reporting criteria specific …	perceived importance, tools, reporting criteria	Important	Informal self directed research (e.g. self-directed reading)	Yes	Workshops;Seminars
2017/08/01 12:35:18 pm CET	I agree	Yes	40	Female	Australia	PhD	Public health;Health services research	Researcher;Principal investigator;Trial methodologist (someone who specializes in the methods of how trials are designed, run, analyzed and reported);Research practitioner	Design/development;Delivering the intervention;Data collection;Data analysis;Reporting	10	8	Yes	Ensuring that any training given to intervention providers is conducted as intended;Delivering the intervention to the participants or patients as it was designed		8	Yes	Direct observation;Provider self-report record;Provider interview (in person, or by phone)	4	Protocol review group (i.e. an expert committee to review and amend clinical protocols before implementation);Treatment manual or scripted curriculum;Training manual (to standardize training given to those delivering the intervention);Reminder checklists (used before delivery by those delivering the intervention)	3	3	5			None	5	Space limitations for journal publication;Difficulty in measuring fidelity	Measures	Good knowledge of how to assess or enhance it;Availability of validated tools or checklists for assessment or enhancement		Very important	Informal self directed research (e.g. self-directed reading)	No		I have a good understanding of this topic already
2017/08/01 12:40:11 pm CET	I agree	Yes		Female	Republic of Ireland	PhD	Medical;Nursing/midwifery;Allied health professionals;Public health;Health services research	Researcher;Principal investigator;Commissioner of research	Design/development;Data collection;Reporting	20	10	Yes	Delivering the intervention to the participants or patients as it was designed		8	Yes	Direct observation;Provider self-report record	2	Reminder checklists (used before delivery by those delivering the intervention)	2	1	1			Proctor, Gagliardi	2	Poor knowledge or understanding of intervention fidelity;Lack of criteria specifying acceptable levels of intervention fidelity;Lack of practical guidance about intervention fidelity	Lack of integration between research and health service. Focus of research on grants and publications instead of policy & practice. Lack of focus on making sure proposed interventions are implementable.	Availability of validated tools or checklists for assessment or enhancement;Availability of practical guidance on strategies and how to adapt them to individual trials;Training & capacity building	Training and capacity building in implementation science, Inclusion of implementation plan in all policies, procedures, protocols and guidelines	Very important	Never	Yes	Workshops;Webinars;Seminars;Online courses
2017/08/01 12:44:31 pm CET	I agree	Yes	57	Female	Republic of Ireland	Masters degree	Allied health professionals;Health services research	Researcher	Data collection;Data analysis;Reporting;Systematic Review of these types of interventions	10	3	Yes	Ensuring those who deliver the intervention (e.g. doctors, therapists, allied health professionals) are adequately trained;Ensuring that any training given to intervention providers is conducted as intended;Delivering the intervention to the participants or patients as it was designed		8	Yes	Direct observation;Audio-recording;Video-recording;Provider self-report record;Provider interview (in person, or by phone);Participant interview (in person, or by phone);Exit questionnaires	2	Training manual (to standardize training given to those delivering the intervention);Reminder checklists (used before delivery by those delivering the intervention)	2	4	3			None	3	Lack of criteria specifying acceptable levels of intervention fidelity;Lack of practical guidance about intervention fidelity;Lack of agreement regarding the most appropriate strategies of enhancement/assessment;Lack of perceived importance of intervention fidelity;Resistance/perceived resistance from those who deliver the intervention around monitoring/assessment;Core components of interventions…	Lack of practical guidance, resistance around monitoring, lack of journal requirement	Good knowledge of how to assess or enhance it;Availability of validated tools or checklists for assessment or enhancement;Availability of practical guidance on strategies and how to adapt them to individual trials;Perceived importance by academic journals;Availability of reporting criteria specific to intervention fidelity	Validated tools, perceived importance to journals, availability of practical guidelines	Important	Informal self directed research (e.g. self-directed reading)	Yes	Webinars;Online courses
2017/08/01 12:50:39 pm CET	I agree	Yes	53	Female	Republic of Ireland	Undergraduate degree	Medical Devices	Trial methodologist (someone who specializes in the methods of how trials are designed, run, analyzed and reported)	Design/development;Data collection;Reporting	20	4	No		Implementation adherence	3	No							Not sure		None	1	Poor knowledge or understanding of intervention fidelity;Inconsistent terminology surrounding intervention fidelity (i.e. too many synonyms);Ambiguity and lack of consistency surrounding the definition of intervention fidelity (i.e. too many definitions);Lack of criteria specifying acceptable levels of intervention fidelity;Lack of practical guidance about intervention fidelity;Lack of perceived …		Clear understanding of the definition of intervention fidelity;Good knowledge of how to assess or enhance it;Availability of validated tools or checklists for assessment or enhancement;Availability of practical guidance on strategies and how to adapt them to individual trials;Perceived importance by researchers;Perceived importance by academic journals;Funding or monetary resources		Not relevant to my area	Never	Yes	Webinars
2017/08/01 1:16:39 pm CET	I agree	Yes	32	Female	Republic of Ireland	Undergraduate degree	Medical;Health services research	Researcher;Practitioner	Design/development;Data collection;Data analysis	1	1	Yes	Ensuring that interventions adequately reflect their underlying theory (e.g. Theory of Planned Behaviour) or hypothesised mechanisms of action (e.g. using mediation analysis);Ensuring that any training given to intervention providers is conducted as intended;Delivering the intervention to the participants or patients as it was designed		7	Yes	Provider interview (in person, or by phone);Participant interview (in person, or by phone)	3	Protocol review group (i.e. an expert committee to review and amend clinical protocols before implementation)	3	3	3			Undecided	3	Lack of criteria specifying acceptable levels of intervention fidelity;Lack of perceived importance of intervention fidelity;Resistance/perceived resistance from those who deliver the intervention around monitoring/assessment;Space limitations for journal publication;Lack of journal requirement for publication		Clear understanding of the definition of intervention fidelity;Availability of validated tools or checklists for assessment or enhancement;Availability of practical guidance on strategies and how to adapt them to individual trials;Perceived importance by researchers;Perceived importance by academic journals;Funding or monetary resources		Important	Never	Yes	Workshops;Online courses
2017/08/01 1:26:17 pm CET	I agree	Yes	51	Female	England	PhD	Medical	Researcher	Design/development;Delivering the intervention;Data collection;Data analysis;Reporting	15	15	No		Implementation adherence;Programme adherence;Implementation integrity;Treatment integrity	3	No							No		None	1	Poor knowledge or understanding of intervention fidelity;Inconsistent terminology surrounding intervention fidelity (i.e. too many synonyms);Lack of criteria specifying acceptable levels of intervention fidelity;Lack of practical guidance about intervention fidelity;Lack of agreement regarding the most appropriate strategies of enhancement/assessment	lack of knowledge and skills	Good knowledge of how to assess or enhance it;Availability of validated tools or checklists for assessment or enhancement;Availability of practical guidance on strategies and how to adapt them to individual trials;Perceived importance by researchers;Funding or monetary resources	guidance	Undecided	Never	Yes	Webinars
2017/08/01 1:50:33 pm CET	I agree	Yes	55	Female	England	Undergraduate degree	Medical	Research practitioner	Design/development;Delivering the intervention;Data collection	25	5	Yes	Ensuring that interventions adequately reflect their underlying theory (e.g. Theory of Planned Behaviour) or hypothesised mechanisms of action (e.g. using mediation analysis);Ensuring adequate difference between the treatment and control groups (i.e. treatment differentiation);Ensuring those who deliver the intervention (e.g. doctors, therapists, allied health professionals) are adequately traine…		6	Yes	Provider self-report record;Provider interview (in person, or by phone);Participant interview (in person, or by phone)	4	Protocol review group (i.e. an expert committee to review and amend clinical protocols before implementation);Reminder checklists (used before delivery by those delivering the intervention)	4	3	3			None	4	Poor knowledge or understanding of intervention fidelity;Inconsistent terminology surrounding intervention fidelity (i.e. too many synonyms);Ambiguity and lack of consistency surrounding the definition of intervention fidelity (i.e. too many definitions);Lack of practical guidance about intervention fidelity;Resistance/perceived resistance from those who deliver the intervention regarding the use…		Clear understanding of the definition of intervention fidelity;Good knowledge of how to assess or enhance it;Availability of validated tools or checklists for assessment or enhancement;Availability of practical guidance on strategies and how to adapt them to individual trials;Perceived importance by researchers;Accessibility of methodologists or people with skills to implement intervention fideli…		Very important	Never	Yes	Workshops;Webinars;Seminars;Lectures;Online courses
2017/08/01 2:36:08 pm CET	I agree	Yes	53	Male	Republic of Ireland	MD	Medical;Nursing/midwifery;Allied health professionals;Psychology;Public health;Health services research	Researcher;Principal investigator;Practitioner	Design/development;Delivering the intervention;Data collection;Data analysis;Reporting	25	12	Yes	Ensuring that interventions adequately reflect their underlying theory (e.g. Theory of Planned Behaviour) or hypothesised mechanisms of action (e.g. using mediation analysis);Ensuring adequate difference between the treatment and control groups (i.e. treatment differentiation);Ensuring those who deliver the intervention (e.g. doctors, therapists, allied health professionals) are adequately traine…		5	Yes	Direct observation;Provider self-report record;Provider interview (in person, or by phone);Participant interview (in person, or by phone)	4	Treatment manual or scripted curriculum;Training manual (to standardize training given to those delivering the intervention);Reminder checklists (used before delivery by those delivering the intervention)	4	3	3			National Institute of Health Behaviour Change Consortium Treatment Fidelity Framework tool (Borrelli et al, 2005)	5	Inconsistent terminology surrounding intervention fidelity (i.e. too many synonyms);Lack of criteria specifying acceptable levels of intervention fidelity;Lack of practical guidance about intervention fidelity;Lack of perceived importance of intervention fidelity;Resistance/perceived resistance from those who deliver the intervention around monitoring/assessment;Cost;Time restraints	Ambiguity and lack of consistency surrounding the definition of intervention fidelity (i.e. too many definitions) Poor knowledge or understanding of intervention fidelity cost and time constraints	Clear understanding of the definition of intervention fidelity;Good knowledge of how to assess or enhance it;Availability of practical guidance on strategies and how to adapt them to individual trials	Availability of validated tools or checklists for assessment or enhancement Availability of reporting criteria specific to intervention fidelity	Very important	Never	Yes	Workshops;Webinars;Seminars
2017/08/01 2:37:08 pm CET	I agree	Yes		Female	Republic of Ireland	Masters degree	Allied health professionals	Practitioner	Delivering the intervention			Yes	Ensuring that interventions adequately reflect their underlying theory (e.g. Theory of Planned Behaviour) or hypothesised mechanisms of action (e.g. using mediation analysis);Ensuring those who deliver the intervention (e.g. doctors, therapists, allied health professionals) are adequately trained;Ensuring that any training given to intervention providers is conducted as intended;Delivering the in…		8	Yes	Provider self-report record;Participant interview (in person, or by phone)	3	Reminder checklists (used before delivery by those delivering the intervention)	3	3	2			None	5	Poor knowledge or understanding of intervention fidelity;Inconsistent terminology surrounding intervention fidelity (i.e. too many synonyms);Ambiguity and lack of consistency surrounding the definition of intervention fidelity (i.e. too many definitions);Lack of criteria specifying acceptable levels of intervention fidelity;Lack of practical guidance about intervention fidelity;Lack of agreement …		Clear understanding of the definition of intervention fidelity;Good knowledge of how to assess or enhance it;Availability of validated tools or checklists for assessment or enhancement;Availability of practical guidance on strategies and how to adapt them to individual trials;Perceived importance by researchers;Perceived importance by academic journals;Availability of reporting criteria specific …		Very important	Informal self directed research (e.g. self-directed reading)	Yes	Workshops;Webinars;Seminars;Lectures;Online courses
2017/08/01 2:38:18 pm CET	I agree	Yes	58	Female	Denmark	PhD	Nursing/midwifery	Researcher;Principal investigator	Design/development;Delivering the intervention;Data collection;Data analysis;Reporting	12	12	Yes	Ensuring that interventions adequately reflect their underlying theory (e.g. Theory of Planned Behaviour) or hypothesised mechanisms of action (e.g. using mediation analysis);Ensuring adequate difference between the treatment and control groups (i.e. treatment differentiation);Ensuring those who deliver the intervention (e.g. doctors, therapists, allied health professionals) are adequately traine…		8	Yes	Direct observation;Provider self-report record;Participant follow-up visits;Participant interview (in person, or by phone)	3	Treatment manual or scripted curriculum;Training manual (to standardize training given to those delivering the intervention);Reminder checklists (used before delivery by those delivering the intervention)	3	1	1			None	2	Lack of criteria specifying acceptable levels of intervention fidelity;Lack of practical guidance about intervention fidelity;Lack of perceived importance of intervention fidelity;Resistance/perceived resistance from those who deliver the intervention regarding the use of treatment manual (e.g. limiting treatment flexibility);Resistance/perceived resistance from those who deliver the intervention…	Lack of criteria specifying acceptable levels of intervention Fidelity, cost, time restraints	Good knowledge of how to assess or enhance it;Availability of validated tools or checklists for assessment or enhancement;Perceived importance by researchers;Funding or monetary resources	Clear understanding of the definition of intervention Fidelity, Availability of validated tools or checklists for assessment or enhancement, Funding or monetary resources	Very important	Never	Yes	Webinars;Seminars		No
2017/08/01 3:16:06 pm CET	I agree	No
2017/08/01 3:28:21 pm CET	I agree	Yes	26	Female	Republic of Ireland	Undergraduate degree	Marine remote sensing	Researcher	Design/development;Delivering the intervention	2	3	No		Programme adherence	4	No							Not sure		None	1	Poor knowledge or understanding of intervention fidelity;Inconsistent terminology surrounding intervention fidelity (i.e. too many synonyms);Ambiguity and lack of consistency surrounding the definition of intervention fidelity (i.e. too many definitions);Lack of practical guidance about intervention fidelity;Lack of perceived importance of intervention fidelity;Lack of journal requirement for pub…	Inconsistent terminology, jargon when explaining terminology, lack of journal requirement for publication	Clear understanding of the definition of intervention fidelity;Availability of validated tools or checklists for assessment or enhancement;Availability of reporting criteria specific to intervention fidelity		Undecided	Never	Yes	Workshops;Lectures
2017/08/01 3:42:14 pm CET	I agree	Yes	46	Female	Republic of Ireland	PhD	Allied health professionals	Researcher;Principal investigator	Design/development;Delivering the intervention;Data collection;Data analysis;Reporting;Outcome Assessment	13	8	Yes	Ensuring that interventions adequately reflect their underlying theory (e.g. Theory of Planned Behaviour) or hypothesised mechanisms of action (e.g. using mediation analysis);Ensuring those who deliver the intervention (e.g. doctors, therapists, allied health professionals) are adequately trained;Ensuring that any training given to intervention providers is conducted as intended;Delivering the in…		6	No							Not sure		None	2	Poor knowledge or understanding of intervention fidelity;Ambiguity and lack of consistency surrounding the definition of intervention fidelity (i.e. too many definitions);Lack of criteria specifying acceptable levels of intervention fidelity;Lack of practical guidance about intervention fidelity;Space limitations for journal publication;Lack of journal requirement for publication	lack of knowledge of what it is, not mandatory in reporting guidelines, resource limitations ( time, funding etc)	Clear understanding of the definition of intervention fidelity;Good knowledge of how to assess or enhance it;Availability of validated tools or checklists for assessment or enhancement;Availability of practical guidance on strategies and how to adapt them to individual trials;Perceived importance by academic journals;Availability of reporting criteria specific to intervention fidelity;Funding or …	practical guidance on how to implement, requirement of journals to report, funding resources	Important	Never	Yes	Workshops;Webinars
2017/08/01 4:00:56 pm CET	I agree	Yes	24	Male	Republic of Ireland	Undergraduate degree	Allied health professionals	Researcher;Student	Design/development;Data collection;Data analysis;Reporting	4	4	Yes	Ensuring that interventions adequately reflect their underlying theory (e.g. Theory of Planned Behaviour) or hypothesised mechanisms of action (e.g. using mediation analysis);Ensuring adequate difference between the treatment and control groups (i.e. treatment differentiation);Ensuring those who deliver the intervention (e.g. doctors, therapists, allied health professionals) are adequately traine…		8	Yes	Direct observation;Audio-recording	4	Training manual (to standardize training given to those delivering the intervention)	3	2	2			None	2	Lack of practical guidance about intervention fidelity;Lack of agreement regarding the most appropriate strategies of enhancement/assessment;Lack of perceived importance of intervention fidelity;Space limitations for journal publication;Lack of journal requirement for publication;Cost	Lack of knowledge, lack of requirement, lack of perceived importance	Good knowledge of how to assess or enhance it;Availability of practical guidance on strategies and how to adapt them to individual trials;Perceived importance by researchers;Perceived importance by academic journals;Availability of reporting criteria specific to intervention fidelity;Space allowances/reporting requirements within academic journals;Funding or monetary resources	Good knowledge, availability of practical guidance, perceived importance by academic journals	Very important	Never	Yes	Workshops;Webinars;Online courses
2017/08/01 4:28:15 pm CET	I agree	Yes		Male	Canada	PhD	Medical;Allied health professionals;Psychology;Health services research	Researcher;Principal investigator	Design/development;Delivering the intervention;Data collection;Data analysis;Reporting	35	5	Yes	Ensuring that interventions adequately reflect their underlying theory (e.g. Theory of Planned Behaviour) or hypothesised mechanisms of action (e.g. using mediation analysis);Ensuring adequate difference between the treatment and control groups (i.e. treatment differentiation);Delivering the intervention to the participants or patients as it was designed		8	Yes	Audio-recording;Video-recording;Provider self-report record;Provider interview (in person, or by phone);Participant follow-up visits;Participant interview (in person, or by phone);Exit questionnaires	4	Treatment manual or scripted curriculum;Training manual (to standardize training given to those delivering the intervention);Reminder checklists (used before delivery by those delivering the intervention)	4	4	2			None	4	Poor knowledge or understanding of intervention fidelity;Lack of criteria specifying acceptable levels of intervention fidelity;Lack of practical guidance about intervention fidelity;Lack of perceived importance of intervention fidelity;Resistance/perceived resistance from those who deliver the intervention around monitoring/assessment;Core components of interventions not sufficiently identified;…	Lack of appreciation of the rigour required to delivery a (in my case) behavioural intervention; challenges in getting sufficient funding to conduct fidelity assessments properly; lack of appreciation within medical and health systems for complexity theory (I live in a world dominated by reductionism and determinism)	Clear understanding of the definition of intervention fidelity;Good knowledge of how to assess or enhance it;Availability of validated tools or checklists for assessment or enhancement;Availability of practical guidance on strategies and how to adapt them to individual trials;Perceived importance by researchers;Perceived importance by academic journals;Funding or monetary resources		Very important	Received formal teaching (e.g. attended workshops, seminars, lectures)	Yes	Workshops;Webinars;Seminars;Lectures;Online courses
2017/08/01 4:36:47 pm CET	I agree	Yes	59	Female	Republic of Ireland	MD	Public health	Epidemiologist	Design/development	20	20	Yes	Delivering the intervention to the participants or patients as it was designed		7	No							No		None	3	Lack of criteria specifying acceptable levels of intervention fidelity;Lack of agreement regarding the most appropriate strategies of enhancement/assessment;Resistance/perceived resistance from those who deliver the intervention regarding the use of treatment manual (e.g. limiting treatment flexibility);Core components of interventions not sufficiently identified;Cost	core elements not defined clearly, limited monitoring of adherence to core elements, cost	Availability of validated tools or checklists for assessment or enhancement;Perceived importance by researchers;Funding or monetary resources		Important	Informal self directed research (e.g. self-directed reading)	Yes	Workshops
2017/08/01 4:49:23 pm CET	I agree	Yes		Male	Republic of Ireland	MD	Medical	Researcher;Principal investigator;Epidemiologist;Practitioner	Design/development;Delivering the intervention;Data collection;Data analysis;Reporting	22	20	Yes	Ensuring that interventions adequately reflect their underlying theory (e.g. Theory of Planned Behaviour) or hypothesised mechanisms of action (e.g. using mediation analysis);Ensuring those who deliver the intervention (e.g. doctors, therapists, allied health professionals) are adequately trained;Ensuring that any training given to intervention providers is conducted as intended;Delivering the in…		7	Yes	Audio-recording;Participant interview (in person, or by phone)	2	Reminder checklists (used before delivery by those delivering the intervention)	3	2	2			None	2	Poor knowledge or understanding of intervention fidelity;Inconsistent terminology surrounding intervention fidelity (i.e. too many synonyms);Ambiguity and lack of consistency surrounding the definition of intervention fidelity (i.e. too many definitions);Lack of criteria specifying acceptable levels of intervention fidelity;Lack of practical guidance about intervention fidelity;Lack of agreement …		Availability of practical guidance on strategies and how to adapt them to individual trials;Perceived importance by researchers;Time		Undecided	Never	Yes	Webinars;Seminars;Lectures;Online courses
2017/08/01 5:03:58 pm CET	I agree	Yes	44	Female	England	PhD	Health services research	Researcher	Design/development;Delivering the intervention;Data collection;Data analysis;Reporting	22	10	Yes	Delivering the intervention to the participants or patients as it was designed		7	Yes	Direct observation;Audio-recording;Video-recording;Provider interview (in person, or by phone);Participant interview (in person, or by phone)	3	Training manual (to standardize training given to those delivering the intervention);Reminder checklists (used before delivery by those delivering the intervention)	3	3	3			None	3	Poor knowledge or understanding of intervention fidelity;Lack of practical guidance about intervention fidelity;Lack of agreement regarding the most appropriate strategies of enhancement/assessment;Lack of perceived importance of intervention fidelity;Core components of interventions not sufficiently identified	Lack of perceived importance of intervention fidelity, Poor knowledge or understanding of intervention fidelity, Lack of practical guidance about intervention fidelity	Clear understanding of the definition of intervention fidelity;Good knowledge of how to assess or enhance it;Availability of validated tools or checklists for assessment or enhancement;Availability of practical guidance on strategies and how to adapt them to individual trials;Perceived importance by researchers;Accessibility of methodologists or people with skills to implement intervention fideli…	Good knowledge of how to assess or enhance it, Availability of validated tools or checklists for assessment or enhancement, Availability of practical guidance on strategies and how to adapt them to individual trials	Very important	Never	Yes	Workshops;Webinars;Seminars;Lectures;Online courses
2017/08/01 5:20:46 pm CET	I agree	No
2017/08/01 7:07:51 pm CET	I agree	Yes	31	Female	Republic of Ireland	Currently studying for masters	Allied health professionals	Principal investigator	Design/development;Delivering the intervention;Data collection;Data analysis;Reporting	3	3	No		Implementation adherence;Programme adherence	1	No							No		None	4	Poor knowledge or understanding of intervention fidelity;Lack of criteria specifying acceptable levels of intervention fidelity;Lack of practical guidance about intervention fidelity;Time restraints	Time constraints	Clear understanding of the definition of intervention fidelity;Good knowledge of how to assess or enhance it;Availability of validated tools or checklists for assessment or enhancement;Perceived importance by researchers;Time	Understanding he concept of treatment fidelity and how to implement it in a way that doesn't take too much time	Very important	Never	Yes	Workshops;Webinars;Seminars;Lectures;Online courses
2017/08/01 7:48:48 pm CET	I agree	No
2017/08/01 8:54:36 pm CET	I agree	Yes	27	Male	England	Masters degree	Medical	Researcher;Research practitioner	Data collection	3	1	No		Programme adherence;Procedural reliability	5	No							Yes	Challenges with implementation	None	5	Poor knowledge or understanding of intervention fidelity;Inconsistent terminology surrounding intervention fidelity (i.e. too many synonyms);Ambiguity and lack of consistency surrounding the definition of intervention fidelity (i.e. too many definitions);Lack of criteria specifying acceptable levels of intervention fidelity;Lack of practical guidance about intervention fidelity;Lack of agreement …	Ease of implementation, convenience of completion for the participants, economic & time cost	Good knowledge of how to assess or enhance it;Availability of validated tools or checklists for assessment or enhancement;Availability of practical guidance on strategies and how to adapt them to individual trials;Perceived importance by researchers;Perceived importance by academic journals;Funding or monetary resources;Time	Validated tools and strategies, funding, time	Very important	Never	Yes	Webinars;Online courses
2017/08/01 9:06:40 pm CET	I agree	Yes	45	Female	Republic of Ireland	Undergraduate degree	Allied health professionals	Practitioner	Design/development;Delivering the intervention	1-2 but use to continuous informal appraisal of practice	2017-02-01	Yes	Ensuring that interventions adequately reflect their underlying theory (e.g. Theory of Planned Behaviour) or hypothesised mechanisms of action (e.g. using mediation analysis);Ensuring that any training given to intervention providers is conducted as intended;Delivering the intervention to the participants or patients as it was designed		6	Yes	Direct observation;Audio-recording;Provider self-report record;Provider interview (in person, or by phone)	3	Treatment manual or scripted curriculum;Training manual (to standardize training given to those delivering the intervention);Reminder checklists (used before delivery by those delivering the intervention)	5	4	4			None	1	Poor knowledge or understanding of intervention fidelity;Lack of practical guidance about intervention fidelity;Lack of agreement regarding the most appropriate strategies of enhancement/assessment;Lack of perceived importance of intervention fidelity	Lack of awareness of its importance. Lack of knowledge of tools to measure it and evaluate it when trying to meet individual needs. Lack of understanding about how to improve it	Clear understanding of the definition of intervention fidelity;Good knowledge of how to assess or enhance it;Availability of validated tools or checklists for assessment or enhancement;Availability of practical guidance on strategies and how to adapt them to individual trials;Availability of reporting criteria specific to intervention fidelity;Accessibility of methodologists or people with skills…	Better education at undergrad level on its importance Good resources to help you decide most suitable strategies for your project. Access to specialists who can give guidance and feedback.	Important	Informal self directed research (e.g. self-directed reading)	Yes	Workshops;Lectures;Online courses		No
2017/08/01 9:58:21 pm CET	I agree	Yes	38	Female	England	PhD	Medical;Allied health professionals;Psychology;Public health;Health services research	Researcher;Trial methodologist (someone who specializes in the methods of how trials are designed, run, analyzed and reported)	Design/development;Data collection;Data analysis;Reporting	15	6	Yes	Ensuring that any training given to intervention providers is conducted as intended;Delivering the intervention to the participants or patients as it was designed;Ensuring that the participant or patient has received (e.g. attended) and understood the intervention		7	Yes	Audio-recording;Provider interview (in person, or by phone);Participant interview (in person, or by phone);Exit questionnaires	5	Protocol review group (i.e. an expert committee to review and amend clinical protocols before implementation);Treatment manual or scripted curriculum;Training manual (to standardize training given to those delivering the intervention);Reminder checklists (used before delivery by those delivering the intervention)	3	4	5			None	5	Resistance/perceived resistance from those who deliver the intervention regarding the use of treatment manual (e.g. limiting treatment flexibility)	Unless embedded work looking specifically at this issue is included then insight is limited to interpretation of Incomplete forms or monitoring visits.	Clear understanding of the definition of intervention fidelity;Good knowledge of how to assess or enhance it;Perceived importance by researchers;Perceived importance by academic journals;Accessibility of methodologists or people with skills to implement intervention fidelity strategies;Funding or monetary resources;Time	1) researcher interest, 2) trial problems (which leads to interest), 3) embedded research costed from the onset	Very important	Never	Yes	Workshops;Webinars;Seminars;Lectures;Online courses
2017/08/01 10:03:59 pm CET	I agree	No
2017/08/01 10:10:58 pm CET	I agree	Yes	35	Female	England	PhD	Psychology;Public health	Researcher	Design/development;Delivering the intervention;Data collection;Data analysis;Reporting	10	7	Yes	Ensuring that interventions adequately reflect their underlying theory (e.g. Theory of Planned Behaviour) or hypothesised mechanisms of action (e.g. using mediation analysis);Ensuring adequate difference between the treatment and control groups (i.e. treatment differentiation);Ensuring those who deliver the intervention (e.g. doctors, therapists, allied health professionals) are adequately traine…		9	Yes	Audio-recording;Provider self-report record;Participant self-report record;Participant follow-up visits;Participant interview (in person, or by phone)	4	Protocol review group (i.e. an expert committee to review and amend clinical protocols before implementation);Training manual (to standardize training given to those delivering the intervention)	2	2	2			Conceptual Framework for Implementation Fidelity (Carroll et al, 2007)	4	Poor knowledge or understanding of intervention fidelity;Inconsistent terminology surrounding intervention fidelity (i.e. too many synonyms);Ambiguity and lack of consistency surrounding the definition of intervention fidelity (i.e. too many definitions);Lack of criteria specifying acceptable levels of intervention fidelity;Lack of practical guidance about intervention fidelity;Lack of agreement …		Clear understanding of the definition of intervention fidelity;Good knowledge of how to assess or enhance it;Availability of validated tools or checklists for assessment or enhancement;Availability of practical guidance on strategies and how to adapt them to individual trials;Availability of reporting criteria specific to intervention fidelity		Very important	Informal self directed research (e.g. self-directed reading)	Yes	Workshops;Webinars;Seminars;Online courses
2017/08/01 10:11:56 pm CET	I agree	No
2017/08/01 10:16:31 pm CET	I agree	No
2017/08/01 10:52:36 pm CET	I agree	Yes	Na	Female	Republic of Ireland	PhD	Medical;Nursing/midwifery;Psychology;Health services research	Researcher	Delivering the intervention;Data collection;Data analysis;Reporting	13	3	Yes	Ensuring those who deliver the intervention (e.g. doctors, therapists, allied health professionals) are adequately trained;Delivering the intervention to the participants or patients as it was designed;Ensuring that the participant or patient has received (e.g. attended) and understood the intervention		5	Yes	Direct observation;Video-recording;Provider self-report record;Participant self-report record;Participant follow-up visits;Participant interview (in person, or by phone);Exit questionnaires	4	Protocol review group (i.e. an expert committee to review and amend clinical protocols before implementation);Treatment manual or scripted curriculum;Training manual (to standardize training given to those delivering the intervention);Reminder checklists (used before delivery by those delivering the intervention)	3	2	3			National Institute of Health Behaviour Change Consortium Treatment Fidelity Framework tool (Borrelli et al, 2005);Updated National Institute of Health Behaviour Change Consortium Treatment Fidelity Framework tool (Borrelli, 2011)	4	Poor knowledge or understanding of intervention fidelity;Inconsistent terminology surrounding intervention fidelity (i.e. too many synonyms);Lack of criteria specifying acceptable levels of intervention fidelity;Lack of perceived importance of intervention fidelity;Resistance/perceived resistance from those who deliver the intervention regarding the use of treatment manual (e.g. limiting treatmen…		Clear understanding of the definition of intervention fidelity;Good knowledge of how to assess or enhance it;Availability of validated tools or checklists for assessment or enhancement;Availability of practical guidance on strategies and how to adapt them to individual trials		Important	Informal self directed research (e.g. self-directed reading)	Yes	Workshops;Webinars;Seminars;Lectures;Online courses
2017/08/01 10:55:36 pm CET	I agree	Yes	32	Female	England	Masters degree	Medical;Nursing/midwifery	Research practitioner;Research nurse	Delivering the intervention;Data collection	5	5	No		Implementation adherence;Programme adherence;Treatment integrity;Procedural reliability	3	No							Not sure		None	1	Poor knowledge or understanding of intervention fidelity;Inconsistent terminology surrounding intervention fidelity (i.e. too many synonyms);Lack of criteria specifying acceptable levels of intervention fidelity;Lack of practical guidance about intervention fidelity;Lack of perceived importance of intervention fidelity;Resistance/perceived resistance from those who deliver the intervention regard…	Don't know	Clear understanding of the definition of intervention fidelity;Good knowledge of how to assess or enhance it;Availability of validated tools or checklists for assessment or enhancement		Undecided	Never	Yes	Workshops;Seminars;Online courses
2017/08/01 11:32:14 pm CET	I agree	Yes	35	Female	England	PhD	Medical;Nursing/midwifery;Allied health professionals;Psychology;Health services research	Researcher;Principal investigator;Student	Design/development;Delivering the intervention;Data collection;Data analysis;Reporting	5	5	Yes	Ensuring that interventions adequately reflect their underlying theory (e.g. Theory of Planned Behaviour) or hypothesised mechanisms of action (e.g. using mediation analysis);Ensuring adequate difference between the treatment and control groups (i.e. treatment differentiation);Delivering the intervention to the participants or patients as it was designed;Ensuring that the participant or patient h…		3	No							No	Unaware of concept at trial design phase, hard to measure in real life	None	2	Poor knowledge or understanding of intervention fidelity;Inconsistent terminology surrounding intervention fidelity (i.e. too many synonyms);Ambiguity and lack of consistency surrounding the definition of intervention fidelity (i.e. too many definitions);Lack of criteria specifying acceptable levels of intervention fidelity;Lack of practical guidance about intervention fidelity;Lack of agreement …	Knowledge, criteria, agreement	Clear understanding of the definition of intervention fidelity;Good knowledge of how to assess or enhance it;Availability of validated tools or checklists for assessment or enhancement;Availability of practical guidance on strategies and how to adapt them to individual trials;Perceived importance by researchers;Perceived importance by academic journals;Availability of reporting criteria specific …		Important	Never	Yes	Workshops;Webinars;Seminars;Lectures;Online courses
2017/08/02 2:24:26 am CET	I agree	Yes	26	Male	Australia	Undergraduate degree	Allied health professionals	Researcher;Student;Practitioner	Data collection	1	1	Yes	Delivering the intervention to the participants or patients as it was designed		6	No							Yes	Preliminary discussions continue into implementing fidelity assessment/ evaluation	None	1	Poor knowledge or understanding of intervention fidelity;Lack of criteria specifying acceptable levels of intervention fidelity;Lack of practical guidance about intervention fidelity;Core components of interventions not sufficiently identified	trialist understanding on fidelity and methods to assess it, time and cost to assess fidelity additional, available and user friendly resources to assess fidelity	Clear understanding of the definition of intervention fidelity;Good knowledge of how to assess or enhance it;Availability of validated tools or checklists for assessment or enhancement;Availability of practical guidance on strategies and how to adapt them to individual trials;Perceived importance by researchers;Perceived importance by academic journals;Availability of reporting criteria specific …	Knowledge, importance and resources ie., money	Important	Never	Yes	Workshops;Online courses
2017/08/02 8:09:09 am CET	I agree	No
2017/08/02 8:54:14 am CET	I agree	No
2017/08/02 9:08:35 am CET	I agree	Yes	26	Female	England	PhD	Psychology;Public health	Researcher;Principal investigator;Student	Design/development;Data collection;Data analysis;Reporting	5	4	Yes	Ensuring that interventions adequately reflect their underlying theory (e.g. Theory of Planned Behaviour) or hypothesised mechanisms of action (e.g. using mediation analysis);Ensuring those who deliver the intervention (e.g. doctors, therapists, allied health professionals) are adequately trained;Ensuring that any training given to intervention providers is conducted as intended;Delivering the in…		7	Yes	Audio-recording;Provider self-report record;Participant self-report record	2	Treatment manual or scripted curriculum;Reminder checklists (used before delivery by those delivering the intervention)	2	1	2			None	2	Poor knowledge or understanding of intervention fidelity;Lack of criteria specifying acceptable levels of intervention fidelity;Lack of agreement regarding the most appropriate strategies of enhancement/assessment;Space limitations for journal publication;Lack of journal requirement for publication;Cost;Time restraints	Limited resources, not considered a priority, not considered an essential by publishers	Clear understanding of the definition of intervention fidelity;Good knowledge of how to assess or enhance it;Availability of validated tools or checklists for assessment or enhancement;Availability of practical guidance on strategies and how to adapt them to individual trials;Perceived importance by researchers;Perceived importance by academic journals;Availability of reporting criteria specific …	Money, time, journals requiring this to be reported	Important	Never	Yes	Workshops;Webinars		It is difficult to assess treatment fidelity as the resource needed to do this properly is quite significant e.g. independent reviewer/coder. Research budgets rarely give funds for this, and there are rarely qualified persons available to take on this work.
2017/08/02 9:58:50 am CET	I agree	Yes	62	Female	Republic of Ireland	PhD	Nursing/midwifery	Principal investigator	Design/development;Delivering the intervention;Data collection;Data analysis;Reporting	33	30	Yes	Ensuring that interventions adequately reflect their underlying theory (e.g. Theory of Planned Behaviour) or hypothesised mechanisms of action (e.g. using mediation analysis);Ensuring adequate difference between the treatment and control groups (i.e. treatment differentiation);Ensuring those who deliver the intervention (e.g. doctors, therapists, allied health professionals) are adequately traine…		8	Yes	Direct observation;Provider self-report record;Provider interview (in person, or by phone);Participant self-report record;Participant interview (in person, or by phone)	4	Protocol review group (i.e. an expert committee to review and amend clinical protocols before implementation);Treatment manual or scripted curriculum;Training manual (to standardize training given to those delivering the intervention);Observation of clinicians delivering the intervention, once fro formative assessment and once more to measure summatively	2	3	2			Updated National Institute of Health Behaviour Change Consortium Treatment Fidelity Framework tool (Borrelli, 2011)	5	Poor knowledge or understanding of intervention fidelity;Ambiguity and lack of consistency surrounding the definition of intervention fidelity (i.e. too many definitions);Lack of criteria specifying acceptable levels of intervention fidelity;Lack of practical guidance about intervention fidelity;Lack of perceived importance of intervention fidelity;Core components of interventions not sufficientl…	The barriers are different for each of these three!! This should have been three questions. I'm giving you the top reason in each, in order: Poor knowledge or understanding of intervention fidelity/Lack of practical guidance about intervention fidelity; Cost/time constraints; Space limitations for journal publication	Good knowledge of how to assess or enhance it;Availability of validated tools or checklists for assessment or enhancement;Perceived importance by researchers;Perceived importance by academic journals	Good knowledge of how to assess or enhance it, Perceived importance by academic journals, Availability of practical guidance on strategies and how to adapt them to individual trials	Very important	Informal self directed research (e.g. self-directed reading)	No		I have a good understanding of this topic already	Re training: I think it is vital for young researchers - wish it had been around when I was starting out. I learned from books, articles, my own intuition.
2017/08/02 10:56:59 am CET	I agree	Yes	50	Female	Northern Ireland	PhD	Health services research	Researcher	Design/development;Data collection;Data analysis	20+	2017-05-04	Yes	Delivering the intervention to the participants or patients as it was designed		8	Yes	Provider self-report record;Provider interview (in person, or by phone);Questionnaires	2	Protocol review group (i.e. an expert committee to review and amend clinical protocols before implementation);Training given to providers	3	2	2			Conceptual Framework for Implementation Fidelity (Carroll et al, 2007)	5	Lack of criteria specifying acceptable levels of intervention fidelity;Lack of practical guidance about intervention fidelity;Lack of agreement regarding the most appropriate strategies of enhancement/assessment;Resistance/perceived resistance from those who deliver the intervention regarding the use of treatment manual (e.g. limiting treatment flexibility);Core components of interventions not su…	Cost; Primacy of clinician decision-making; Lack of attention to core components of what it actually being delivered	Good knowledge of how to assess or enhance it;Availability of validated tools or checklists for assessment or enhancement;Availability of practical guidance on strategies and how to adapt them to individual trials;Perceived importance by academic journals;Funding or monetary resources;Perceived importance by clinician/providers	Funding; perceived importance by clinician/providers/ validated (but will need to be intervention appropriate/specific) guidance on how to implement with fidelity	Very important	systematic review and ongoing funded research	Yes	Workshops;Webinars;Online courses		No thank you
2017/08/02 11:14:38 am CET	I agree	No
2017/08/02 11:40:25 am CET	I agree	Yes	32	Female	Republic of Ireland	PhD	Health services research	Researcher	Design/development	10	2	Yes	Ensuring that interventions adequately reflect their underlying theory (e.g. Theory of Planned Behaviour) or hypothesised mechanisms of action (e.g. using mediation analysis);Ensuring those who deliver the intervention (e.g. doctors, therapists, allied health professionals) are adequately trained;Delivering the intervention to the participants or patients as it was designed;Ensuring that the part…		6	No							No		None	2	Poor knowledge or understanding of intervention fidelity;Lack of criteria specifying acceptable levels of intervention fidelity;Lack of practical guidance about intervention fidelity;Resistance/perceived resistance from those who deliver the intervention regarding the use of treatment manual (e.g. limiting treatment flexibility);Resistance/perceived resistance from those who deliver the intervent…	1. Participant burden, sometimes you are trying to get buy in from staff to deliver intervention & you don't want to ask them to do another thing 2. Measurement of intervention fidelity appears on the surface to be tedious, akin to box checking 3. Most complex interventions don't have clearly identifiable core and peripheral components. Is it fidelity to everything and how realistic is that?	Good knowledge of how to assess or enhance it;Availability of validated tools or checklists for assessment or enhancement;Availability of practical guidance on strategies and how to adapt them to individual trials;Perceived importance by implementers		Important	Never	Yes	Workshops;Seminars;Online courses
2017/08/02 1:36:16 pm CET	I agree	Yes	18	Female	Canada	high school	Allied health professionals;Public health;Health services research	Student	Data collection;Data analysis	only one	just few weeks	No		Treatment fidelity;Programme adherence;Treatment integrity	5	No							Not sure		None	3	Poor knowledge or understanding of intervention fidelity;Lack of criteria specifying acceptable levels of intervention fidelity;Lack of agreement regarding the most appropriate strategies of enhancement/assessment;Lack of perceived importance of intervention fidelity;Resistance/perceived resistance from those who deliver the intervention around monitoring/assessment	Poor knowledge or understanding of intervention fidelity, lack of perceived importance of intervention fidelity, lack of criteria soecifying acceptable levels of intervention fidelity	Clear understanding of the definition of intervention fidelity;Good knowledge of how to assess or enhance it;Availability of validated tools or checklists for assessment or enhancement;Perceived importance by researchers;Perceived importance by academic journals	perceived importance by researchers, perceived importance by academic journals, clear understanding or the definition of intervention fidelity	Very important	Never	Yes	Workshops;Webinars;Seminars;Lectures		Very interesting! I would really like to know sometimes about the intervention fidelity when I read about a project that involved an intervention in a interprofessional team or something like that. Thank you!
2017/08/02 1:57:06 pm CET	I agree	Yes	27	Female	England	Masters degree	Nursing/midwifery;Psychology	Researcher	Design/development;Data collection;Data analysis;Reporting	4	2	Yes	Ensuring that any training given to intervention providers is conducted as intended;Delivering the intervention to the participants or patients as it was designed		7	No							Yes	No ethical approval for recording sessions	None	3	Poor knowledge or understanding of intervention fidelity;Lack of perceived importance of intervention fidelity;Resistance/perceived resistance from those who deliver the intervention around monitoring/assessment;Space limitations for journal publication;Cost;Time restraints	Time, cost, space	Clear understanding of the definition of intervention fidelity;Availability of validated tools or checklists for assessment or enhancement;Perceived importance by academic journals;Time	Understanding of definition, importance by journals, time	Important	Never	Yes	Workshops;Webinars
2017/08/02 2:00:05 pm CET	I agree	Yes	23	Female	Canada	Undergraduate degree	Medical;Public health	Student	Data collection	2	2	Yes	Ensuring those who deliver the intervention (e.g. doctors, therapists, allied health professionals) are adequately trained;Ensuring that any training given to intervention providers is conducted as intended;Delivering the intervention to the participants or patients as it was designed		7	Yes	Direct observation;Provider interview (in person, or by phone);Participant follow-up visits;Participant interview (in person, or by phone)	4	Protocol review group (i.e. an expert committee to review and amend clinical protocols before implementation);Training manual (to standardize training given to those delivering the intervention);Reminder checklists (used before delivery by those delivering the intervention)	4	4	4			Don't know	3	Poor knowledge or understanding of intervention fidelity;Inconsistent terminology surrounding intervention fidelity (i.e. too many synonyms);Lack of criteria specifying acceptable levels of intervention fidelity;Lack of practical guidance about intervention fidelity;Lack of agreement regarding the most appropriate strategies of enhancement/assessment;Resistance/perceived resistance from those who…	Time, cost and knowledge	Clear understanding of the definition of intervention fidelity;Good knowledge of how to assess or enhance it;Availability of validated tools or checklists for assessment or enhancement;Availability of practical guidance on strategies and how to adapt them to individual trials;Perceived importance by researchers;Accessibility of methodologists or people with skills to implement intervention fideli…	Importance by researchers,	Important	Formal research (e.g. PhD, MSc in this or related area)	Yes	Workshops;Webinars;Seminars;Lectures;Online courses		Nice work
2017/08/02 3:39:16 pm CET	I agree	Yes	41	Female	Scotland	Masters degree	Medical;Nursing/midwifery;Public health	Research practitioner;Practitioner	Delivering the intervention;Data collection;Data analysis	9	8	Yes	Ensuring that any training given to intervention providers is conducted as intended;Delivering the intervention to the participants or patients as it was designed		2	No							Not sure		None	2	Poor knowledge or understanding of intervention fidelity;Lack of criteria specifying acceptable levels of intervention fidelity;Lack of practical guidance about intervention fidelity;Lack of perceived importance of intervention fidelity	Lack of knowledge, lack of guidance, lack of perceived importance	Clear understanding of the definition of intervention fidelity;Good knowledge of how to assess or enhance it;Availability of validated tools or checklists for assessment or enhancement;Perceived importance by researchers	Clear understanding, good knowledge and perceived importance	Important	Never	Yes	Workshops;Webinars;Online courses		no
2017/08/02 3:49:21 pm CET	I agree	Yes	Fifty-four	Female	Scotland	Masters degree	Medical;Nursing/midwifery;Allied health professionals;Psychology	Research practitioner	Design/development;Delivering the intervention;Data collection	Six	Six	No		Programme adherence	3	No							No		None	1	Poor knowledge or understanding of intervention fidelity;Inconsistent terminology surrounding intervention fidelity (i.e. too many synonyms);Ambiguity and lack of consistency surrounding the definition of intervention fidelity (i.e. too many definitions);Lack of criteria specifying acceptable levels of intervention fidelity;Lack of practical guidance about intervention fidelity;Lack of agreement …	Resistance ,time & poor knowledge	Clear understanding of the definition of intervention fidelity;Good knowledge of how to assess or enhance it;Availability of validated tools or checklists for assessment or enhancement;Availability of practical guidance on strategies and how to adapt them to individual trials;Perceived importance by researchers;Perceived importance by academic journals;Availability of reporting criteria specific …	Good knowledge ,clear understanding and practical guidance on strategies	Very important	Never	Yes	Workshops;Online courses
2017/08/02 4:24:07 pm CET	I agree	Yes	52	Female	Scotland	Undergraduate degree	Medical;Scientific	Researcher	Design/development;Delivering the intervention;Data collection;Data analysis;Reporting	15	7	No		Programme adherence;Treatment integrity;Procedural reliability	2	Yes	Direct observation;Participant self-report record;Participant follow-up visits	2	Reminder checklists (used before delivery by those delivering the intervention)	2	1	1			None	2	Inconsistent terminology surrounding intervention fidelity (i.e. too many synonyms);Ambiguity and lack of consistency surrounding the definition of intervention fidelity (i.e. too many definitions)	lack understanding of the benefits, lack of knowledge of what intervention fidelity means, unfamiliarity with the meaning	Clear understanding of the definition of intervention fidelity;Good knowledge of how to assess or enhance it;Availability of validated tools or checklists for assessment or enhancement;Availability of practical guidance on strategies and how to adapt them to individual trials;Perceived importance by researchers;Availability of reporting criteria specific to intervention fidelity;Space allowances/…	clear definition required, tools to assists, guidance	Undecided	Never	Yes	Workshops;Seminars;Lectures;Online courses
2017/08/02 4:47:37 pm CET	I agree	Yes	45	Female	Scotland	Masters degree	Medical;Nursing/midwifery	Research Nurse	Delivering the intervention;Data collection	5	5	Yes	Ensuring that interventions adequately reflect their underlying theory (e.g. Theory of Planned Behaviour) or hypothesised mechanisms of action (e.g. using mediation analysis);Ensuring those who deliver the intervention (e.g. doctors, therapists, allied health professionals) are adequately trained;Ensuring that any training given to intervention providers is conducted as intended;Delivering the in…		5	Yes	Participant self-report record;Participant follow-up visits;Participant interview (in person, or by phone)	2	SOPs	3	1	1			None	3	Poor knowledge or understanding of intervention fidelity;Ambiguity and lack of consistency surrounding the definition of intervention fidelity (i.e. too many definitions);Lack of practical guidance about intervention fidelity;Lack of perceived importance of intervention fidelity;Space limitations for journal publication	Poor Knowledge, lack of practical guidance, ambiguity on definitions	Clear understanding of the definition of intervention fidelity;Good knowledge of how to assess or enhance it;Availability of practical guidance on strategies and how to adapt them to individual trials;Perceived importance by researchers;Space allowances/reporting requirements within academic journals	Understanding of what IF is, good knowledge, practical guidance	Important	Informal self directed research (e.g. self-directed reading)	Yes	Online courses
2017/08/02 5:25:27 pm CET	I agree	Yes	47	Female	Scotland	Masters degree	Nursing/midwifery;Health services research	Researcher;Principal investigator;Student	Design/development;Data collection	22	3	Yes	Ensuring that interventions adequately reflect their underlying theory (e.g. Theory of Planned Behaviour) or hypothesised mechanisms of action (e.g. using mediation analysis);Ensuring that any training given to intervention providers is conducted as intended;Delivering the intervention to the participants or patients as it was designed;Ensuring that the participant is using any intervention skill…		4	No							Not sure		None	4	Poor knowledge or understanding of intervention fidelity;Inconsistent terminology surrounding intervention fidelity (i.e. too many synonyms);Lack of criteria specifying acceptable levels of intervention fidelity;Resistance/perceived resistance from those who deliver the intervention around monitoring/assessment	methodological expertise in assessing this concept	Clear understanding of the definition of intervention fidelity;Good knowledge of how to assess or enhance it;Availability of validated tools or checklists for assessment or enhancement;Availability of reporting criteria specific to intervention fidelity		Important	Never	Yes	Workshops;Online courses
2017/08/02 6:15:30 pm CET	I agree	No
2017/08/02 8:33:59 pm CET	I agree	Yes	34	Female	Canada	Masters degree	Medical;Public health;Health services research	Coordinator	Design/development;Delivering the intervention;Data collection;Data analysis;Reporting	4	4	Yes	Ensuring that interventions adequately reflect their underlying theory (e.g. Theory of Planned Behaviour) or hypothesised mechanisms of action (e.g. using mediation analysis);Ensuring that any training given to intervention providers is conducted as intended;Delivering the intervention to the participants or patients as it was designed		7	Yes	Direct observation;Provider interview (in person, or by phone)	2	Training manual (to standardize training given to those delivering the intervention);Reminder checklists (used before delivery by those delivering the intervention)	4	3	1			Precede-Proceed (process evaluation)	1	Poor knowledge or understanding of intervention fidelity;Core components of interventions not sufficiently identified;Cost;Time restraints		Clear understanding of the definition of intervention fidelity;Good knowledge of how to assess or enhance it;Availability of validated tools or checklists for assessment or enhancement;Perceived importance by researchers;Availability of reporting criteria specific to intervention fidelity;Funding or monetary resources		Important	Informal self directed research (e.g. self-directed reading)	Yes	Webinars
2017/08/02 9:06:48 pm CET	I agree	Yes	38	Female	Scotland		Nursing/midwifery	Research practitioner	Delivering the intervention;Data collection	6	3	No		Procedural reliability	6	Yes	Direct observation;Provider self-report record	5	Training manual (to standardize training given to those delivering the intervention);Reminder checklists (used before delivery by those delivering the intervention)	4	3	3			None	3	Poor knowledge or understanding of intervention fidelity;Inconsistent terminology surrounding intervention fidelity (i.e. too many synonyms);Ambiguity and lack of consistency surrounding the definition of intervention fidelity (i.e. too many definitions);Lack of practical guidance about intervention fidelity;Lack of agreement regarding the most appropriate strategies of enhancement/assessment;Lac…	Understanding the importance Lack of guidance Time	Clear understanding of the definition of intervention fidelity;Good knowledge of how to assess or enhance it;Availability of validated tools or checklists for assessment or enhancement;Perceived importance by researchers;Availability of reporting criteria specific to intervention fidelity	Time Understanding Space	Very important	Received formal teaching (e.g. attended workshops, seminars, lectures)	Yes	Workshops;Seminars;Lectures;Online courses
2017/08/02 9:51:27 pm CET	I agree	Yes	34	Female	Norway	Masters degree	Nursing/midwifery;Health services research	Researcher;Principal investigator;Student	Design/development;Delivering the intervention;Data collection;Data analysis;Reporting	4	4	Yes	Ensuring those who deliver the intervention (e.g. doctors, therapists, allied health professionals) are adequately trained;Ensuring that any training given to intervention providers is conducted as intended;Delivering the intervention to the participants or patients as it was designed		5	No							No		None	3	Poor knowledge or understanding of intervention fidelity;Resistance/perceived resistance from those who deliver the intervention around monitoring/assessment;Time restraints	Interventions kind of live their own lives when they are being carried out, especially when there are many health care practitioners working at different places involved. An because the interventions are complex, assessing all aspects that may influence fidelity may seem like an impossible task	Good knowledge of how to assess or enhance it;Availability of validated tools or checklists for assessment or enhancement;Availability of practical guidance on strategies and how to adapt them to individual trials;Availability of reporting criteria specific to intervention fidelity;Space allowances/reporting requirements within academic journals;Accessibility of methodologists or people with skil…	Knowledge of how to, Tools for simplifying, and practical guidelines	Important	Never	Yes	Workshops;Webinars;Seminars;Lectures;Online courses
2017/08/02 10:36:15 pm CET	I agree	No
2017/08/02 11:11:04 pm CET	I agree	Yes	30	Female	Canada	PhD	Medical;Psychology;Health services research	Researcher	Design/development;Data collection;Data analysis;Reporting	6	2	Yes	Ensuring those who deliver the intervention (e.g. doctors, therapists, allied health professionals) are adequately trained;Ensuring that any training given to intervention providers is conducted as intended;Delivering the intervention to the participants or patients as it was designed;Ensuring that the participant or patient has received (e.g. attended) and understood the intervention		7	Yes	Direct observation;Participant self-report record;Participant interview (in person, or by phone)	4	Treatment manual or scripted curriculum;Training manual (to standardize training given to those delivering the intervention)	4	3	3			None	3	Poor knowledge or understanding of intervention fidelity;Ambiguity and lack of consistency surrounding the definition of intervention fidelity (i.e. too many definitions);Lack of criteria specifying acceptable levels of intervention fidelity;Lack of practical guidance about intervention fidelity;Core components of interventions not sufficiently identified;Space limitations for journal publication…	Poor understanding of fidelity (particularly in differentiation from process evaluation); core intervention components not sufficiently defined; lack of practical guidance	Clear understanding of the definition of intervention fidelity;Good knowledge of how to assess or enhance it;Availability of practical guidance on strategies and how to adapt them to individual trials;Perceived importance by academic journals;Availability of reporting criteria specific to intervention fidelity;Space allowances/reporting requirements within academic journals;Accessibility of metho…	Understanding of definition; knowledge of how to assess and enhance; practical guidance	Very important	Informal self directed research (e.g. self-directed reading)	Yes	Workshops;Seminars
2017/08/03 12:44:18 am CET	I agree	Yes	55	Female	Republic of Ireland	Masters degree	Allied health professionals	Student;Practitioner	Design/development;Delivering the intervention;Data collection;Data analysis;Reporting	2	2	Yes	Ensuring that interventions adequately reflect their underlying theory (e.g. Theory of Planned Behaviour) or hypothesised mechanisms of action (e.g. using mediation analysis)		3	No							Yes		None	2	Inconsistent terminology surrounding intervention fidelity (i.e. too many synonyms)	need to ensure fidelity does not override flexibility in complex dynamic systems	Availability of reporting criteria specific to intervention fidelity;Accessibility of methodologists or people with skills to implement intervention fidelity strategies	see trish greenhlaghs advice	Very important	Never	Yes	Webinars;Online courses
2017/08/03 4:17:11 am CET	I agree	No
2017/08/03 4:26:04 am CET	I agree	Yes	56	Female	australia	Masters degree	Allied health professionals	Researcher;Practitioner	Delivering the intervention;Data collection	10	10	Yes	Ensuring that interventions adequately reflect their underlying theory (e.g. Theory of Planned Behaviour) or hypothesised mechanisms of action (e.g. using mediation analysis);Ensuring those who deliver the intervention (e.g. doctors, therapists, allied health professionals) are adequately trained;Ensuring that any training given to intervention providers is conducted as intended;Delivering the in…		9	Yes	Direct observation;Video-recording;Provider self-report record;Participant self-report record;Participant interview (in person, or by phone);Exit questionnaires	3	Protocol review group (i.e. an expert committee to review and amend clinical protocols before implementation);Treatment manual or scripted curriculum;Training manual (to standardize training given to those delivering the intervention);Reminder checklists (used before delivery by those delivering the intervention)	4	3	3			None	4	Poor knowledge or understanding of intervention fidelity;Ambiguity and lack of consistency surrounding the definition of intervention fidelity (i.e. too many definitions);Lack of criteria specifying acceptable levels of intervention fidelity;Lack of practical guidance about intervention fidelity;Lack of perceived importance of intervention fidelity;Resistance/perceived resistance from those who d…	lack of knowledge, time , resources	Clear understanding of the definition of intervention fidelity;Good knowledge of how to assess or enhance it;Availability of validated tools or checklists for assessment or enhancement;Availability of practical guidance on strategies and how to adapt them to individual trials;Accessibility of methodologists or people with skills to implement intervention fidelity strategies;Funding or monetary re…	funding, time cost	Very important	Informal self directed research (e.g. self-directed reading)	Yes	Workshops;Online courses
2017/08/03 7:50:36 am CET	I agree	Yes	28	Female	The Netherlands	Masters degree	Rehabilitation medicine	Researcher	Design/development;Data collection;Data analysis;Reporting	4 years	4 years	Yes	Ensuring that interventions adequately reflect their underlying theory (e.g. Theory of Planned Behaviour) or hypothesised mechanisms of action (e.g. using mediation analysis);Delivering the intervention to the participants or patients as it was designed		7	Yes	Audio-recording;Provider interview (in person, or by phone);Participant self-report record	5	Treatment manual or scripted curriculum;Training manual (to standardize training given to those delivering the intervention)	5	3	2			Saunders et al. 2006	3	Poor knowledge or understanding of intervention fidelity;Lack of criteria specifying acceptable levels of intervention fidelity;Lack of perceived importance of intervention fidelity;Cost;Time restraints	Time, cost, lack of perceived importance	Clear understanding of the definition of intervention fidelity;Perceived importance by researchers;Perceived importance by academic journals;Funding or monetary resources;Time	Perceived importance by researchers, time, money	Very important	Formal research (e.g. PhD, MSc in this or related area)	No		No time and money
2017/08/03 8:46:24 am CET	I agree	Yes	29	Female	England	PG Cert, handing in PhD in Oct 17	Health services research	Researcher;Student;Practitioner	Design/development;Delivering the intervention;Data collection;Data analysis;Reporting	5	4	Yes	Ensuring that interventions adequately reflect their underlying theory (e.g. Theory of Planned Behaviour) or hypothesised mechanisms of action (e.g. using mediation analysis);Ensuring those who deliver the intervention (e.g. doctors, therapists, allied health professionals) are adequately trained;Delivering the intervention to the participants or patients as it was designed		4	Yes	Audio-recording	4	Treatment manual or scripted curriculum;Training manual (to standardize training given to those delivering the intervention);Reminder checklists (used before delivery by those delivering the intervention)	5	3	3			None	3	Poor knowledge or understanding of intervention fidelity;Lack of criteria specifying acceptable levels of intervention fidelity;Resistance/perceived resistance from those who deliver the intervention around monitoring/assessment;Space limitations for journal publication;Lack of journal requirement for publication	Clinicians not providing recordings when requested/ participants unhappy for sessions to be recorded, lack of treatment specific fidelity measures, cost of funding an expert in the treatment	Good knowledge of how to assess or enhance it;Availability of validated tools or checklists for assessment or enhancement;Availability of practical guidance on strategies and how to adapt them to individual trials;Perceived importance by academic journals;Availability of reporting criteria specific to intervention fidelity;Funding or monetary resources	Funding, guidelines and knowledge	Very important	Informal self directed research (e.g. self-directed reading)	Yes	Workshops;Seminars;Lectures;Online courses
2017/08/03 9:00:16 am CET	I agree	Yes	44	Male	Scotland	Undergraduate degree	Medical;Nursing/midwifery;Psychology	Senior Research Nurse	Delivering the intervention;Data collection;Reporting	10	7	Yes	Ensuring that interventions adequately reflect their underlying theory (e.g. Theory of Planned Behaviour) or hypothesised mechanisms of action (e.g. using mediation analysis);Ensuring adequate difference between the treatment and control groups (i.e. treatment differentiation);Ensuring those who deliver the intervention (e.g. doctors, therapists, allied health professionals) are adequately traine…		4	Yes	Direct observation;Audio-recording;Provider interview (in person, or by phone);Participant follow-up visits;Participant interview (in person, or by phone);Exit questionnaires	3	Protocol review group (i.e. an expert committee to review and amend clinical protocols before implementation);Treatment manual or scripted curriculum;Training manual (to standardize training given to those delivering the intervention);Reminder checklists (used before delivery by those delivering the intervention)	3	3	3			None	2	Poor knowledge or understanding of intervention fidelity;Inconsistent terminology surrounding intervention fidelity (i.e. too many synonyms);Ambiguity and lack of consistency surrounding the definition of intervention fidelity (i.e. too many definitions);Lack of criteria specifying acceptable levels of intervention fidelity;Lack of practical guidance about intervention fidelity;Lack of agreement …	Time and Cost	Clear understanding of the definition of intervention fidelity;Good knowledge of how to assess or enhance it;Availability of validated tools or checklists for assessment or enhancement;Accessibility of methodologists or people with skills to implement intervention fidelity strategies;Funding or monetary resources;Time		Very important	Never	Yes	Lectures;Online courses		No
2017/08/03 9:09:03 am CET	I agree	Yes	27	Female	South Africa	Undergraduate degree	Allied health professionals	Researcher;Student	Delivering the intervention;Data collection;Data analysis	prior to the current study? honors degree.	prior to the current study? 0	No		Implementation adherence;Programme adherence;Procedural reliability	3	No							No		None	1	Poor knowledge or understanding of intervention fidelity;Inconsistent terminology surrounding intervention fidelity (i.e. too many synonyms);Ambiguity and lack of consistency surrounding the definition of intervention fidelity (i.e. too many definitions);Lack of criteria specifying acceptable levels of intervention fidelity;Lack of practical guidance about intervention fidelity;Space limitations …	Poor knowledge or understanding of intervention fidelity Lack of perceived importance of intervention fidelity Lack of journal requirement for publication	Clear understanding of the definition of intervention fidelity;Availability of validated tools or checklists for assessment or enhancement;Perceived importance by researchers;Perceived importance by academic journals	Clear understanding of the definition of intervention fidelity Good knowledge of how to assess or enhance it Space allowances/reporting requirements within academic journals	Very important	Never	Yes	Workshops;Webinars;Online courses
2017/08/03 9:15:22 am CET	I agree	Yes	39	Female	Scotland	PhD	Health services research	Researcher	Design/development;Data collection;Data analysis;Reporting	9	7	Yes	Ensuring that any training given to intervention providers is conducted as intended;Delivering the intervention to the participants or patients as it was designed		10	Yes	Direct observation	2	Protocol review group (i.e. an expert committee to review and amend clinical protocols before implementation);Reminder checklists (used before delivery by those delivering the intervention)	1	1	1			Conceptual Framework for Implementation Fidelity (Carroll et al, 2007)	5	Poor knowledge or understanding of intervention fidelity;Lack of perceived importance of intervention fidelity		Clear understanding of the definition of intervention fidelity;Space allowances/reporting requirements within academic journals;Time		Very important	Never	Yes	Workshops;Webinars;Seminars;Lectures;Online courses		No. Would like to know the outcome of this survey findings.
2017/08/03 9:30:40 am CET	I agree	Yes	57	Female	Scotland	PhD	Health services research	Researcher;Principal investigator	Design/development;Data collection;Data analysis;Reporting	21	4	Yes	Delivering the intervention to the participants or patients as it was designed		6	Yes	None	1	Training manual (to standardize training given to those delivering the intervention);Reminder checklists (used before delivery by those delivering the intervention)	3	3	3			None	3	Poor knowledge or understanding of intervention fidelity;Inconsistent terminology surrounding intervention fidelity (i.e. too many synonyms);Lack of criteria specifying acceptable levels of intervention fidelity;Lack of practical guidance about intervention fidelity;Lack of perceived importance of intervention fidelity;Resistance/perceived resistance from those who deliver the intervention around…	Lack of perceived importance, Lack of criteria for acceptable levels, Perceived resistance around monitoring	Clear understanding of the definition of intervention fidelity;Good knowledge of how to assess or enhance it;Availability of validated tools or checklists for assessment or enhancement;Availability of practical guidance on strategies and how to adapt them to individual trials;Perceived importance by researchers;Accessibility of methodologists or people with skills to implement intervention fideli…	Knowledge of how to assess/enhance, Practical guidance on enhancement strategies, Funding	Very important	Never	No		No plans for any trials work in the foreseeable future
2017/08/03 9:39:05 am CET	I agree	Yes	34	Female	Scotland	PhD	Health services research	Researcher	Design/development;Data collection;Data analysis;Reporting	7	4	Yes	Ensuring that interventions adequately reflect their underlying theory (e.g. Theory of Planned Behaviour) or hypothesised mechanisms of action (e.g. using mediation analysis);Ensuring that any training given to intervention providers is conducted as intended;Delivering the intervention to the participants or patients as it was designed;Ensuring that the participant or patient has received (e.g. a…		7	Yes	Direct observation;Provider interview (in person, or by phone);Participant self-report record;Participant interview (in person, or by phone)	5	Treatment manual or scripted curriculum;Training manual (to standardize training given to those delivering the intervention);Reminder checklists (used before delivery by those delivering the intervention)	4	5	4			Behaviour change techniques taxonomy v1 (Michie et al 2011)	4	Inconsistent terminology surrounding intervention fidelity (i.e. too many synonyms);Lack of criteria specifying acceptable levels of intervention fidelity;Lack of agreement regarding the most appropriate strategies of enhancement/assessment;Lack of journal requirement for publication	lack of clarity in specifying the active ingredients of complex interventions lack of a use of standard language when specifying what active ingredients are being delivered	Clear understanding of the definition of intervention fidelity;Good knowledge of how to assess or enhance it;Availability of validated tools or checklists for assessment or enhancement;Availability of practical guidance on strategies and how to adapt them to individual trials;Perceived importance by researchers;Perceived importance by academic journals;Availability of reporting criteria specific …	availability of tools for assessment availability of practical guidance perceived importance by researchers	Very important	received fprmal training and informal self directed research (cannot select more than one option)	Yes	Workshops;Webinars
2017/08/03 9:51:34 am CET	I agree	Yes	54	Female	Scotland	Undergraduate degree	Medical;Nursing/midwifery;Allied health professionals;Public health;Health services research	Research practitioner	Design/development;Data collection;Data analysis;Reporting	2	2	Yes	Ensuring that interventions adequately reflect their underlying theory (e.g. Theory of Planned Behaviour) or hypothesised mechanisms of action (e.g. using mediation analysis);Ensuring adequate difference between the treatment and control groups (i.e. treatment differentiation);Ensuring those who deliver the intervention (e.g. doctors, therapists, allied health professionals) are adequately traine…		5	Yes	Provider self-report record;Provider interview (in person, or by phone);Participant self-report record;Participant interview (in person, or by phone)	3	Protocol review group (i.e. an expert committee to review and amend clinical protocols before implementation);Training manual (to standardize training given to those delivering the intervention);Reminder checklists (used before delivery by those delivering the intervention)	3	3	3			National Institute of Health Behaviour Change Consortium Treatment Fidelity Framework tool (Borrelli et al, 2005);Updated National Institute of Health Behaviour Change Consortium Treatment Fidelity Framework tool (Borrelli, 2011);Comprehensive Intervention Fidelity Guide (Gearing et al, 2010);Conceptual Framework for Implementation Fidelity (Carroll et al, 2007)	3	Poor knowledge or understanding of intervention fidelity;Inconsistent terminology surrounding intervention fidelity (i.e. too many synonyms);Ambiguity and lack of consistency surrounding the definition of intervention fidelity (i.e. too many definitions);Space limitations for journal publication;Lack of journal requirement for publication;Cost;Time restraints	Cost, Time Restraints, Journals	Clear understanding of the definition of intervention fidelity;Good knowledge of how to assess or enhance it;Availability of validated tools or checklists for assessment or enhancement;Availability of practical guidance on strategies and how to adapt them to individual trials;Perceived importance by researchers;Perceived importance by academic journals;Availability of reporting criteria specific …	Funding, Knowledge, Understanding	Very important	Informal self directed research (e.g. self-directed reading)	Yes	Workshops;Webinars;Seminars;Lectures;Online courses
2017/08/03 9:54:40 am CET	I agree	Yes	37	Female	Scotland	PhD	Health services research	Researcher;Principal investigator;Trial methodologist (someone who specializes in the methods of how trials are designed, run, analyzed and reported)	Design/development;Data collection;Data analysis;Reporting	15	10	Yes	Ensuring that interventions adequately reflect their underlying theory (e.g. Theory of Planned Behaviour) or hypothesised mechanisms of action (e.g. using mediation analysis);Ensuring adequate difference between the treatment and control groups (i.e. treatment differentiation);Ensuring those who deliver the intervention (e.g. doctors, therapists, allied health professionals) are adequately traine…		6	No							Yes	Hard to implement in practice	None	3	Poor knowledge or understanding of intervention fidelity;Ambiguity and lack of consistency surrounding the definition of intervention fidelity (i.e. too many definitions);Lack of agreement regarding the most appropriate strategies of enhancement/assessment;Resistance/perceived resistance from those who deliver the intervention regarding the use of treatment manual (e.g. limiting treatment flexibi…	how important the trial team thinks it is/time/cost	Clear understanding of the definition of intervention fidelity;Good knowledge of how to assess or enhance it;Availability of validated tools or checklists for assessment or enhancement;Availability of practical guidance on strategies and how to adapt them to individual trials;Perceived importance by researchers;Accessibility of methodologists or people with skills to implement intervention fideli…	time/money!/ perceived improtance	Important	Informal self directed research (e.g. self-directed reading)	Yes	Webinars;Online courses
2017/08/03 10:15:00 am CET	I agree	Yes	35	Female	The Netherlands	PhD	Medical;Psychology;Public health;Health services research	Researcher;Principal investigator	Design/development;Data collection;Data analysis;Reporting	7	7	Yes	Ensuring that interventions adequately reflect their underlying theory (e.g. Theory of Planned Behaviour) or hypothesised mechanisms of action (e.g. using mediation analysis);Ensuring adequate difference between the treatment and control groups (i.e. treatment differentiation);Ensuring those who deliver the intervention (e.g. doctors, therapists, allied health professionals) are adequately traine…		9	Yes	Audio-recording;Provider self-report record;Participant interview (in person, or by phone)	2	Protocol review group (i.e. an expert committee to review and amend clinical protocols before implementation);Treatment manual or scripted curriculum;Training manual (to standardize training given to those delivering the intervention);Reminder checklists (used before delivery by those delivering the intervention)	4	2	2			Updated National Institute of Health Behaviour Change Consortium Treatment Fidelity Framework tool (Borrelli, 2011);Conceptual Framework for Implementation Fidelity (Carroll et al, 2007)	4	Poor knowledge or understanding of intervention fidelity;Lack of criteria specifying acceptable levels of intervention fidelity;Lack of practical guidance about intervention fidelity;Lack of agreement regarding the most appropriate strategies of enhancement/assessment;Lack of perceived importance of intervention fidelity;Resistance/perceived resistance from those who deliver the intervention rega…	Problems to publish the results, costs, inconsistent methodology	Good knowledge of how to assess or enhance it;Availability of validated tools or checklists for assessment or enhancement;Perceived importance by researchers;Perceived importance by academic journals;Availability of reporting criteria specific to intervention fidelity;Space allowances/reporting requirements within academic journals;Accessibility of methodologists or people with skills to implemen…	Space allowance from journals, easy guidelines, perceived importance by the scientific users	Very important	Received formal teaching (e.g. attended workshops, seminars, lectures)	Yes	Workshops;Webinars;Seminars;Lectures;Online courses
2017/08/03 11:45:56 am CET	I agree	Yes		Female	Scotland	PhD	Nursing/midwifery	Researcher;Principal investigator	Design/development;Delivering the intervention;Data collection;Data analysis;Reporting	30	15	Yes	Ensuring that interventions adequately reflect their underlying theory (e.g. Theory of Planned Behaviour) or hypothesised mechanisms of action (e.g. using mediation analysis);Ensuring that any training given to intervention providers is conducted as intended;Delivering the intervention to the participants or patients as it was designed;Ensuring that the participant or patient has received (e.g. a…		5	Yes	Direct observation;Provider interview (in person, or by phone)	3	Protocol review group (i.e. an expert committee to review and amend clinical protocols before implementation);Training manual (to standardize training given to those delivering the intervention)	3	4	3			None	4	Inconsistent terminology surrounding intervention fidelity (i.e. too many synonyms);Lack of practical guidance about intervention fidelity;Space limitations for journal publication				Important	Never	No		I wouldn't have the time;I have a good understanding of this topic already
2017/08/03 12:54:33 pm CET	I agree	Yes	30	Female	England	PhD	Psychology;Health services research	Researcher	Design/development;Delivering the intervention;Data collection;Data analysis;Reporting;Evaluation (process + outcome)	9	8	Yes	Ensuring that interventions adequately reflect their underlying theory (e.g. Theory of Planned Behaviour) or hypothesised mechanisms of action (e.g. using mediation analysis);Ensuring adequate difference between the treatment and control groups (i.e. treatment differentiation);Ensuring those who deliver the intervention (e.g. doctors, therapists, allied health professionals) are adequately traine…		9	Yes	Direct observation;Audio-recording;Video-recording;Provider self-report record;Provider interview (in person, or by phone);Participant self-report record;Participant interview (in person, or by phone);web analytics on usage of digital interventions, content analyses of intervention materials	3	Protocol review group (i.e. an expert committee to review and amend clinical protocols before implementation);Treatment manual or scripted curriculum;Training manual (to standardize training given to those delivering the intervention);Reminder checklists (used before delivery by those delivering the intervention);telephone support/prompt calls	3	2	2			National Institute of Health Behaviour Change Consortium Treatment Fidelity Framework tool (Borrelli et al, 2005);Updated National Institute of Health Behaviour Change Consortium Treatment Fidelity Framework tool (Borrelli, 2011);MRC guidance for conducting process evaluations	5	Poor knowledge or understanding of intervention fidelity;Inconsistent terminology surrounding intervention fidelity (i.e. too many synonyms);Ambiguity and lack of consistency surrounding the definition of intervention fidelity (i.e. too many definitions);Lack of criteria specifying acceptable levels of intervention fidelity;Lack of practical guidance about intervention fidelity;Core components of…		Clear understanding of the definition of intervention fidelity;Good knowledge of how to assess or enhance it;Availability of validated tools or checklists for assessment or enhancement;Availability of practical guidance on strategies and how to adapt them to individual trials;Perceived importance by researchers;Availability of reporting criteria specific to intervention fidelity;Space allowances/…	consistent terminology, more comprehensive guidance, particularly related to analysis, resources (+time) to comprehensively assess fidelity	Very important	Formal research (e.g. PhD, MSc in this or related area)	Yes	Workshops;Webinars;Seminars;Lectures;Online courses
2017/08/03 1:46:56 pm CET	I agree	Yes	27	Male	England	Masters degree	Psychology;Health services research	Researcher	Delivering the intervention;Data collection;Data analysis;Reporting	2	2	Yes	Ensuring that interventions adequately reflect their underlying theory (e.g. Theory of Planned Behaviour) or hypothesised mechanisms of action (e.g. using mediation analysis);Ensuring adequate difference between the treatment and control groups (i.e. treatment differentiation);Ensuring those who deliver the intervention (e.g. doctors, therapists, allied health professionals) are adequately traine…		6	Yes	Audio-recording;Participant self-report record;Participant interview (in person, or by phone);Web analytics	4	Protocol review group (i.e. an expert committee to review and amend clinical protocols before implementation);Training manual (to standardize training given to those delivering the intervention);Reminder checklists (used before delivery by those delivering the intervention)	5	5	3			Updated National Institute of Health Behaviour Change Consortium Treatment Fidelity Framework tool (Borrelli, 2011)	4	Poor knowledge or understanding of intervention fidelity;Inconsistent terminology surrounding intervention fidelity (i.e. too many synonyms);Ambiguity and lack of consistency surrounding the definition of intervention fidelity (i.e. too many definitions);Lack of criteria specifying acceptable levels of intervention fidelity;Lack of practical guidance about intervention fidelity;Lack of agreement …	Lack of journal requirement for publication, cost, time constraints	Clear understanding of the definition of intervention fidelity;Good knowledge of how to assess or enhance it;Availability of validated tools or checklists for assessment or enhancement;Availability of practical guidance on strategies and how to adapt them to individual trials;Perceived importance by researchers;Perceived importance by academic journals;Availability of reporting criteria specific …	Availability of validated tools or checklists for assessment or enhancement, Availability of reporting criteria specific to intervention fidelity, Funding or monetary resources	Very important	Informal self directed research (e.g. self-directed reading)	Yes	Workshops;Webinars;Seminars;Lectures;Online courses
2017/08/03 1:58:34 pm CET	I agree	Yes	28	Female	England	Undergraduate degree	Nursing/midwifery	Research practitioner	Delivering the intervention;Data collection	4	4	No		Implementation adherence;Programme adherence;Implementation integrity;Treatment integrity;Procedural reliability	6	Yes	Video-recording	3	Protocol review group (i.e. an expert committee to review and amend clinical protocols before implementation);Treatment manual or scripted curriculum;Training manual (to standardize training given to those delivering the intervention);Reminder checklists (used before delivery by those delivering the intervention)	5	3	3			None	1	Inconsistent terminology surrounding intervention fidelity (i.e. too many synonyms);Ambiguity and lack of consistency surrounding the definition of intervention fidelity (i.e. too many definitions);Lack of criteria specifying acceptable levels of intervention fidelity;Lack of practical guidance about intervention fidelity;Lack of agreement regarding the most appropriate strategies of enhancement/…	.	Clear understanding of the definition of intervention fidelity;Good knowledge of how to assess or enhance it;Availability of validated tools or checklists for assessment or enhancement;Availability of practical guidance on strategies and how to adapt them to individual trials;Perceived importance by researchers;Availability of reporting criteria specific to intervention fidelity;Space allowances/…	.	Important	Never	Yes	Workshops;Webinars;Seminars;Lectures;Online courses		.
2017/08/03 2:01:58 pm CET	I agree	Yes	30	Female	canada	Masters degree	Medical;Allied health professionals;Psychology;Public health;Health services research	Statistician	Design/development;Data collection;Data analysis;Reporting	7	2	No		I am not familiar with any of these terms	3	Yes	Direct observation;Provider self-report record;Participant self-report record;Participant follow-up visits;Exit questionnaires	3	Treatment manual or scripted curriculum;Reminder checklists (used before delivery by those delivering the intervention)	3	3	3			None	3	Poor knowledge or understanding of intervention fidelity;Inconsistent terminology surrounding intervention fidelity (i.e. too many synonyms);Lack of practical guidance about intervention fidelity		Clear understanding of the definition of intervention fidelity;Availability of practical guidance on strategies and how to adapt them to individual trials;Availability of reporting criteria specific to intervention fidelity		Important	Never	No		I don't consider it relevant to my work
2017/08/03 2:02:11 pm CET	I agree	Yes	33	Female	England	PhD	Psychology;Health services research	Researcher	Design/development;Delivering the intervention;Data collection;Data analysis;Reporting	11	4	Yes	Ensuring that interventions adequately reflect their underlying theory (e.g. Theory of Planned Behaviour) or hypothesised mechanisms of action (e.g. using mediation analysis);Ensuring adequate difference between the treatment and control groups (i.e. treatment differentiation);Ensuring that any training given to intervention providers is conducted as intended;Delivering the intervention to the pa…		6	Yes	Audio-recording;Participant interview (in person, or by phone);Exit questionnaires	3	Treatment manual or scripted curriculum;Reminder checklists (used before delivery by those delivering the intervention);flowchart to be used during delivery of telephone support intervention	3	3	3			Updated National Institute of Health Behaviour Change Consortium Treatment Fidelity Framework tool (Borrelli, 2011)	4	Poor knowledge or understanding of intervention fidelity;Inconsistent terminology surrounding intervention fidelity (i.e. too many synonyms);Ambiguity and lack of consistency surrounding the definition of intervention fidelity (i.e. too many definitions);Lack of criteria specifying acceptable levels of intervention fidelity;Lack of practical guidance about intervention fidelity;Core components of…	cost, lack of practical guidance, lack of definitions	Clear understanding of the definition of intervention fidelity;Good knowledge of how to assess or enhance it;Availability of validated tools or checklists for assessment or enhancement;Availability of practical guidance on strategies and how to adapt them to individual trials;Perceived importance by researchers;Perceived importance by academic journals;Availability of reporting criteria specific …	Availability of practical guidance, funding, availability of validated tools	Very important	Informal self directed research (e.g. self-directed reading)	Yes	Workshops;Webinars;Online courses
2017/08/03 2:02:38 pm CET	I agree	Yes	42	Female	England	Undergraduate degree	Nursing/midwifery	Research Nurse	Delivering the intervention;Data collection;Reporting	3	3	No		Implementation adherence;Programme adherence;Treatment integrity;Procedural reliability	5	Yes	Direct observation;Participant self-report record;Participant follow-up visits	3	Protocol review group (i.e. an expert committee to review and amend clinical protocols before implementation);Treatment manual or scripted curriculum;Training manual (to standardize training given to those delivering the intervention);Reminder checklists (used before delivery by those delivering the intervention)	4	4	3			None	3	Poor knowledge or understanding of intervention fidelity;Inconsistent terminology surrounding intervention fidelity (i.e. too many synonyms);Ambiguity and lack of consistency surrounding the definition of intervention fidelity (i.e. too many definitions);Lack of criteria specifying acceptable levels of intervention fidelity;Lack of practical guidance about intervention fidelity;Lack of agreement …		Clear understanding of the definition of intervention fidelity;Good knowledge of how to assess or enhance it;Availability of validated tools or checklists for assessment or enhancement;Availability of practical guidance on strategies and how to adapt them to individual trials;Perceived importance by researchers;Availability of reporting criteria specific to intervention fidelity;Accessibility of …		Important	Received formal teaching (e.g. attended workshops, seminars, lectures)	Yes	Workshops;Webinars;Seminars;Lectures;Online courses
2017/08/03 2:16:05 pm CET	I agree	Yes	37	Female	England	Post graduate Diploma	Nursing/midwifery;Allied health professionals;Health services research	Researcher;Trial methodologist (someone who specializes in the methods of how trials are designed, run, analyzed and reported);Research practitioner	Design/development;Delivering the intervention;Data collection;Reporting	7	4	No		Treatment fidelity;Implementation adherence;Programme adherence;Theoretical fidelity;Strategy fidelity;Programme fidelity;Implementation integrity;Treatment integrity;Procedural reliability	7	Yes	Direct observation;Provider self-report record;Participant self-report record;Participant follow-up visits;Participant interview (in person, or by phone);Exit questionnaires	2	Protocol review group (i.e. an expert committee to review and amend clinical protocols before implementation);Training manual (to standardize training given to those delivering the intervention);Reminder checklists (used before delivery by those delivering the intervention)	4	3	2			None	3	Poor knowledge or understanding of intervention fidelity;Inconsistent terminology surrounding intervention fidelity (i.e. too many synonyms);Ambiguity and lack of consistency surrounding the definition of intervention fidelity (i.e. too many definitions);Lack of criteria specifying acceptable levels of intervention fidelity;Lack of practical guidance about intervention fidelity;Lack of perceived …	Lack of Knowledge, time, lack of perceived importance	Clear understanding of the definition of intervention fidelity;Good knowledge of how to assess or enhance it;Availability of validated tools or checklists for assessment or enhancement;Availability of practical guidance on strategies and how to adapt them to individual trials;Perceived importance by researchers;Perceived importance by academic journals;Availability of reporting criteria specific …	Early research career training, availability of tools and guidance.	Very important	Never	Yes	Workshops;Webinars;Seminars;Lectures;Online courses
2017/08/03 2:24:27 pm CET	I agree	Yes		Male	England	Masters degree	Medical;Psychology;rehabilitation	Researcher;Student;Research practitioner	Design/development;Delivering the intervention;Data collection;Data analysis	3	1	No		Programme adherence;Treatment integrity	3	No							Not sure		None	1	Poor knowledge or understanding of intervention fidelity;Inconsistent terminology surrounding intervention fidelity (i.e. too many synonyms);Lack of practical guidance about intervention fidelity;Lack of perceived importance of intervention fidelity		Good knowledge of how to assess or enhance it;Availability of validated tools or checklists for assessment or enhancement;Availability of practical guidance on strategies and how to adapt them to individual trials;Perceived importance by researchers;Accessibility of methodologists or people with skills to implement intervention fidelity strategies;Funding or monetary resources		Important	Never	Yes	Workshops;Seminars;Lectures
2017/08/03 2:55:42 pm CET	I agree	Yes	53	Female	United States	PhD	Allied health professionals	Researcher;Principal investigator;Practitioner	Design/development;Delivering the intervention;Data collection;Data analysis;Reporting	20	20	Yes	Ensuring that interventions adequately reflect their underlying theory (e.g. Theory of Planned Behaviour) or hypothesised mechanisms of action (e.g. using mediation analysis);Ensuring adequate difference between the treatment and control groups (i.e. treatment differentiation);Ensuring those who deliver the intervention (e.g. doctors, therapists, allied health professionals) are adequately traine…		8	Yes	Direct observation;Provider self-report record;Provider interview (in person, or by phone)	3	Protocol review group (i.e. an expert committee to review and amend clinical protocols before implementation);Treatment manual or scripted curriculum;Training manual (to standardize training given to those delivering the intervention);Reminder checklists (used before delivery by those delivering the intervention)	3	3	2			None	4	Poor knowledge or understanding of intervention fidelity;Lack of criteria specifying acceptable levels of intervention fidelity;Lack of practical guidance about intervention fidelity;Lack of agreement regarding the most appropriate strategies of enhancement/assessment;Core components of interventions not sufficiently identified;Space limitations for journal publication;Lack of journal requirement…	1) Time for communication to occur around busy schedules for multi-site trials. 2) Number of different people providing the intervention. 3) Identifying all anticipated needs and details for the manual of procedures.	Good knowledge of how to assess or enhance it;Availability of validated tools or checklists for assessment or enhancement;Availability of practical guidance on strategies and how to adapt them to individual trials;Availability of reporting criteria specific to intervention fidelity;Space allowances/reporting requirements within academic journals;Accessibility of methodologists or people with skil…	1) Experts in fidelity that can be consultants. 2) Standardized resources in general to guide researchers. 3) Appropriate percent efforts to do the study and maintain fidelity	Very important	Informal self directed research (e.g. self-directed reading)	Yes	Workshops;Webinars;Online courses
2017/08/03 3:15:33 pm CET	I agree	Yes	35	Female	Republic of Ireland	PhD	Medical;Nursing/midwifery;Public health;Health services research	Researcher;Trial methodologist (someone who specializes in the methods of how trials are designed, run, analyzed and reported);Statistician	Design/development;Data analysis;Reporting	12	5	Yes	Delivering the intervention to the participants or patients as it was designed;Ensuring that the participant or patient has received (e.g. attended) and understood the intervention		6	Yes	Participant follow-up visits;Participant interview (in person, or by phone);Exit questionnaires	2	Protocol review group (i.e. an expert committee to review and amend clinical protocols before implementation)	2	2	2			None	3	Poor knowledge or understanding of intervention fidelity;Ambiguity and lack of consistency surrounding the definition of intervention fidelity (i.e. too many definitions);Cost;Time restraints		Clear understanding of the definition of intervention fidelity;Good knowledge of how to assess or enhance it;Availability of validated tools or checklists for assessment or enhancement;Availability of practical guidance on strategies and how to adapt them to individual trials;Funding or monetary resources;Time		Important	Never	Yes	Webinars;Seminars;Online courses
2017/08/03 3:43:32 pm CET	I agree	Yes	57	Female	England	Masters degree	Nursing/midwifery	Researcher	Design/development;Delivering the intervention;Data collection;Reporting	4	4	Yes	Ensuring those who deliver the intervention (e.g. doctors, therapists, allied health professionals) are adequately trained;Ensuring that any training given to intervention providers is conducted as intended;Delivering the intervention to the participants or patients as it was designed;Ensuring that the participant or patient has received (e.g. attended) and understood the intervention;Ensuring th…		7	Yes	Direct observation;Provider self-report record;Provider interview (in person, or by phone);Participant self-report record;Participant follow-up visits;Participant interview (in person, or by phone);Exit questionnaires	4	Protocol review group (i.e. an expert committee to review and amend clinical protocols before implementation);Training manual (to standardize training given to those delivering the intervention);Reminder checklists (used before delivery by those delivering the intervention)	4	4	4			None	4	Poor knowledge or understanding of intervention fidelity;Inconsistent terminology surrounding intervention fidelity (i.e. too many synonyms);Ambiguity and lack of consistency surrounding the definition of intervention fidelity (i.e. too many definitions);Lack of criteria specifying acceptable levels of intervention fidelity;Lack of practical guidance about intervention fidelity;Lack of agreement …	Barriers between professions. Team have different agenda's. No clear guidelines.	Clear understanding of the definition of intervention fidelity;Good knowledge of how to assess or enhance it;Availability of validated tools or checklists for assessment or enhancement;Availability of practical guidance on strategies and how to adapt them to individual trials;Perceived importance by researchers;Perceived importance by academic journals;Availability of reporting criteria specific …	Clear understanding of definitions. Good knowledge of how to assess or enhance it. Availability of validated tools or checklists for assessment or enhancement.	Very important	Never	Yes	Workshops;Webinars;Seminars;Lectures;Online courses		NO
2017/08/03 4:00:51 pm CET	I agree	Yes	25	Female	England	Undergraduate degree	Medical;Psychology;Public health;Health services research	Researcher	Data collection;Data analysis	2	2	Yes	Ensuring that interventions adequately reflect their underlying theory (e.g. Theory of Planned Behaviour) or hypothesised mechanisms of action (e.g. using mediation analysis);Ensuring those who deliver the intervention (e.g. doctors, therapists, allied health professionals) are adequately trained;Ensuring that any training given to intervention providers is conducted as intended;Delivering the in…		6	Yes	Provider interview (in person, or by phone)	2	Protocol review group (i.e. an expert committee to review and amend clinical protocols before implementation);Training manual (to standardize training given to those delivering the intervention)	2	3	1			None	2	Poor knowledge or understanding of intervention fidelity;Ambiguity and lack of consistency surrounding the definition of intervention fidelity (i.e. too many definitions);Lack of practical guidance about intervention fidelity;Lack of agreement regarding the most appropriate strategies of enhancement/assessment;Core components of interventions not sufficiently identified;Cost;Time restraints	Time constraints, funds, man-power	Clear understanding of the definition of intervention fidelity;Good knowledge of how to assess or enhance it;Availability of validated tools or checklists for assessment or enhancement;Availability of practical guidance on strategies and how to adapt them to individual trials;Perceived importance by researchers;Perceived importance by academic journals;Availability of reporting criteria specific …	consistency in assessment, method of reporting, time	Very important	Never	Yes	Workshops;Webinars;Seminars;Lectures;Online courses
2017/08/03 4:04:23 pm CET	I agree	Yes	52	Male	Scotland	PhD	Imaging	Researcher	Design/development;Data analysis;Reporting	25	15	No		Treatment integrity;Procedural reliability	5	No							No		None	2	Poor knowledge or understanding of intervention fidelity;Inconsistent terminology surrounding intervention fidelity (i.e. too many synonyms);Time restraints		Clear understanding of the definition of intervention fidelity;Good knowledge of how to assess or enhance it;Availability of validated tools or checklists for assessment or enhancement		Undecided	Never	Yes	Webinars
2017/08/03 4:14:09 pm CET	I agree	Yes	32	Female	Scotland	Masters degree	Nursing/midwifery;Health services research	Research practitioner;Research Nurse	Design/development;Delivering the intervention;Data collection	6	3	No		Implementation adherence;Programme adherence;Implementation integrity;Treatment integrity;Procedural reliability	9	No							Not sure		None	2	Poor knowledge or understanding of intervention fidelity;Inconsistent terminology surrounding intervention fidelity (i.e. too many synonyms);Ambiguity and lack of consistency surrounding the definition of intervention fidelity (i.e. too many definitions);Lack of criteria specifying acceptable levels of intervention fidelity;Lack of practical guidance about intervention fidelity;Lack of agreement …	Time, practical guidance and sample testing	Clear understanding of the definition of intervention fidelity;Good knowledge of how to assess or enhance it;Availability of validated tools or checklists for assessment or enhancement;Availability of practical guidance on strategies and how to adapt them to individual trials;Perceived importance by researchers;Perceived importance by academic journals;Availability of reporting criteria specific …	Clear understanding of definition of intervention fidelity, Good knowledge of how to assess or enhance it and time	Very important	unsure what it really means	Yes	Workshops;Webinars;Seminars;Lectures;Online courses		no
2017/08/03 4:24:43 pm CET	I agree	Yes	73	Male	Scotland	PhD	Psychology;Health services research	Researcher;Trial methodologist (someone who specializes in the methods of how trials are designed, run, analyzed and reported)	Design/development;Delivering the intervention;Data collection;Data analysis;Reporting	51	46	Yes	Delivering the intervention to the participants or patients as it was designed		5	Yes	Audio-recording;Provider self-report record	3	Treatment manual or scripted curriculum;Training manual (to standardize training given to those delivering the intervention);Reminder checklists (used before delivery by those delivering the intervention)	3	4	5			None	5	Lack of criteria specifying acceptable levels of intervention fidelity;Lack of agreement regarding the most appropriate strategies of enhancement/assessment;Core components of interventions not sufficiently identified;Lack of journal requirement for publication	criteria, specification of core components, pressure from journals	Clear understanding of the definition of intervention fidelity;Good knowledge of how to assess or enhance it;Availability of validated tools or checklists for assessment or enhancement;Availability of practical guidance on strategies and how to adapt them to individual trials;Perceived importance by academic journals;Availability of reporting criteria specific to intervention fidelity;Space allow…	agreed tools, funding, journal pressure	Very important	Informal self directed research (e.g. self-directed reading)	Yes	Webinars;Online courses		I have been ivlolved in assessing complex interventions since the early 70's. Things are getting better at an everincresing pace.
2017/08/03 4:32:34 pm CET	I agree	Yes	40	Female	Canada	Masters degree	Public health	Student	Delivering the intervention;Data collection;Data analysis;Reporting	4	4	Yes	Ensuring that interventions adequately reflect their underlying theory (e.g. Theory of Planned Behaviour) or hypothesised mechanisms of action (e.g. using mediation analysis);Ensuring those who deliver the intervention (e.g. doctors, therapists, allied health professionals) are adequately trained;Ensuring that any training given to intervention providers is conducted as intended;Delivering the in…		5	No							Not sure		None	2	Poor knowledge or understanding of intervention fidelity;Inconsistent terminology surrounding intervention fidelity (i.e. too many synonyms);Ambiguity and lack of consistency surrounding the definition of intervention fidelity (i.e. too many definitions);Lack of practical guidance about intervention fidelity;Lack of agreement regarding the most appropriate strategies of enhancement/assessment;Lac…	Lack of guideline, poor knowledge and lack of consensus regarding terminologies	Clear understanding of the definition of intervention fidelity;Good knowledge of how to assess or enhance it;Availability of validated tools or checklists for assessment or enhancement;Availability of practical guidance on strategies and how to adapt them to individual trials;Perceived importance by researchers;Perceived importance by academic journals;Availability of reporting criteria specific …	the 3 first	Very important	Never	Yes	Workshops;Online courses		none
2017/08/03 6:13:13 pm CET	I agree	Yes	48	Male	Norway	PhD	Medical;Psychology;Health services research	Researcher;Principal investigator	Design/development;Data collection;Data analysis	20	5	Yes	Ensuring that any training given to intervention providers is conducted as intended;Delivering the intervention to the participants or patients as it was designed;Ensuring that the participant or patient has received (e.g. attended) and understood the intervention		5	No							No		None	4	Lack of journal requirement for publication	Reviewers and journals should ask for it. (repeat x 2)	Good knowledge of how to assess or enhance it;Perceived importance by researchers;Perceived importance by academic journals;Funding or monetary resources		Very important	Never	Yes	Workshops;Webinars;Seminars;Online courses
2017/08/03 6:59:56 pm CET	I agree	Yes	28	Male	Republic of Ireland	Masters degree	Allied health professionals	Practitioner	Design/development;Delivering the intervention;Data collection;Data analysis;Reporting	3	1	No		Programme adherence;Treatment integrity;Procedural reliability	6	No							Yes	Because in real world healthcare settings, it is very difficult to remain commpletely faithful to a trial intervention structure.	None	3	Poor knowledge or understanding of intervention fidelity;Lack of criteria specifying acceptable levels of intervention fidelity;Lack of practical guidance about intervention fidelity;Time restraints;Real world healthcare setting constraints	Real world constraints per above, practical guidance, understanding	Funding or monetary resources;Time;Increased staffing	Increased staffing, funding/resources, time	Important	Informal self directed research (e.g. self-directed reading)	Yes	Workshops;Online courses
2017/08/03 7:23:44 pm CET	I agree	No
2017/08/03 8:22:54 pm CET	I agree	Yes	28	Female	Canada (involved in RCT in The Netherlands)	PhD	Medical	Researcher;Trial methodologist (someone who specializes in the methods of how trials are designed, run, analyzed and reported);Epidemiologist	Design/development;Data collection;Data analysis;Reporting	6	4	No		Implementation adherence;Programme adherence;Treatment integrity;Procedural reliability	4	Yes	Direct observation;Participant self-report record;Protocols of all treatments, training sessions, and 1 researcher was always present during the first treatment of patient in the trial	3	Protocol review group (i.e. an expert committee to review and amend clinical protocols before implementation);Treatment manual or scripted curriculum;Reminder checklists (used before delivery by those delivering the intervention)	4	2	2			None	2	Poor knowledge or understanding of intervention fidelity;Inconsistent terminology surrounding intervention fidelity (i.e. too many synonyms);Lack of criteria specifying acceptable levels of intervention fidelity;Resistance/perceived resistance from those who deliver the intervention regarding the use of treatment manual (e.g. limiting treatment flexibility);Space limitations for journal publicati…	unawareness of importance, physician's time, lack of journal requirement for publication	Clear understanding of the definition of intervention fidelity;Good knowledge of how to assess or enhance it;Availability of validated tools or checklists for assessment or enhancement;Perceived importance by researchers;Perceived importance by academic journals;Space allowances/reporting requirements within academic journals	knowledge how to assess it, availability of checklists, and importance by journals,	Important	Never	Yes	Webinars;Online courses
2017/08/03 9:14:41 pm CET	I agree	Yes	59	Male	England	DPhil	Psychology;Health services research	Researcher;Principal investigator;Research practitioner;Practitioner	Design/development;Delivering the intervention;Data analysis;Reporting	34	20	Yes	Delivering the intervention to the participants or patients as it was designed;Ensuring that the participant or patient has received (e.g. attended) and understood the intervention;Ensuring that the participant is using any intervention skills or behaviours in real life		8	Yes	Audio-recording;Provider self-report record;Participant self-report record;Participant interview (in person, or by phone)	4	Protocol review group (i.e. an expert committee to review and amend clinical protocols before implementation);Treatment manual or scripted curriculum;Training manual (to standardize training given to those delivering the intervention);Reminder checklists (used before delivery by those delivering the intervention)	4	5	5			National Institute of Health Behaviour Change Consortium Treatment Fidelity Framework tool (Borrelli et al, 2005);Updated National Institute of Health Behaviour Change Consortium Treatment Fidelity Framework tool (Borrelli, 2011)	5	Poor knowledge or understanding of intervention fidelity;Lack of criteria specifying acceptable levels of intervention fidelity;Lack of practical guidance about intervention fidelity;Lack of perceived importance of intervention fidelity;Resistance/perceived resistance from those who deliver the intervention regarding the use of treatment manual (e.g. limiting treatment flexibility);Resistance/per…	Clinicians who do not know the theory or practice; slack supervisors; lack of measurement of adherence	Perceived importance by researchers	Training clinicians properly and monitoring the outcome; monitoring supervision practices	Very important	Received formal teaching (e.g. attended workshops, seminars, lectures)	No		I have a good understanding of this topic already
2017/08/03 11:33:19 pm CET	I agree	Yes	37	Female	Wales	PhD	Allied health professionals;Health services research	Researcher;Trial methodologist (someone who specializes in the methods of how trials are designed, run, analyzed and reported)	Design/development;Delivering the intervention;Data collection;Data analysis;Reporting	12	6	Yes	Ensuring that interventions adequately reflect their underlying theory (e.g. Theory of Planned Behaviour) or hypothesised mechanisms of action (e.g. using mediation analysis);Ensuring adequate difference between the treatment and control groups (i.e. treatment differentiation);Ensuring those who deliver the intervention (e.g. doctors, therapists, allied health professionals) are adequately traine…		8	Yes	Direct observation;Provider self-report record;Provider interview (in person, or by phone);Participant self-report record;Participant interview (in person, or by phone);Exit questionnaires	3	Treatment manual or scripted curriculum;Training manual (to standardize training given to those delivering the intervention);Reminder checklists (used before delivery by those delivering the intervention)	3	2	2			National Institute of Health Behaviour Change Consortium Treatment Fidelity Framework tool (Borrelli et al, 2005);Conceptual Framework for Implementation Fidelity (Carroll et al, 2007)	5	Poor knowledge or understanding of intervention fidelity;Inconsistent terminology surrounding intervention fidelity (i.e. too many synonyms);Ambiguity and lack of consistency surrounding the definition of intervention fidelity (i.e. too many definitions);Lack of criteria specifying acceptable levels of intervention fidelity;Lack of practical guidance about intervention fidelity;Lack of agreement …	Lack of understanding and perceived importance, confusion with adherence, time restrains	Clear understanding of the definition of intervention fidelity;Good knowledge of how to assess or enhance it;Availability of validated tools or checklists for assessment or enhancement;Availability of practical guidance on strategies and how to adapt them to individual trials;Perceived importance by researchers;Accessibility of methodologists or people with skills to implement intervention fideli…	perceived importance, funding, principal investigators engagement	Very important	Formal research (e.g. PhD, MSc in this or related area)	Yes	Workshops
2017/08/04 8:05:12 am CET	I agree	Yes	46	Female	Denmark	Masters degree	Public health;Health services research	Researcher;Principal investigator;Research practitioner	Design/development;Data collection;Data analysis;Reporting	3	3	No		Implementation adherence;Programme adherence	4	Yes	Provider self-report record;regular meetings with providers	2	Treatment manual or scripted curriculum;Training manual (to standardize training given to those delivering the intervention);Reminder checklists (used before delivery by those delivering the intervention);regular meetings	4	4	3			None	2	Poor knowledge or understanding of intervention fidelity;Inconsistent terminology surrounding intervention fidelity (i.e. too many synonyms);Lack of journal requirement for publication	Lack of knowledge, inconsistent terminology, no requirement from journals,	Availability of validated tools or checklists for assessment or enhancement;Availability of practical guidance on strategies and how to adapt them to individual trials;Perceived importance by researchers;Perceived importance by academic journals	validated tools, practical guidelines, importance by journals	Very important	Never	Yes	Webinars;Lectures
2017/08/04 9:39:43 am CET	I agree	Yes	50	Female	Scotland	Masters degree	Health services research	Research nurse and study coordinator	Design/development;Data collection	10	7	No		Implementation adherence;Programme adherence;Procedural reliability	6	Yes	Direct observation;Provider self-report record;Participant self-report record;Participant follow-up visits;Exit questionnaires	3	Protocol review group (i.e. an expert committee to review and amend clinical protocols before implementation);Training manual (to standardize training given to those delivering the intervention);Reminder checklists (used before delivery by those delivering the intervention)	4	3	3			None	2	Poor knowledge or understanding of intervention fidelity;Inconsistent terminology surrounding intervention fidelity (i.e. too many synonyms);Ambiguity and lack of consistency surrounding the definition of intervention fidelity (i.e. too many definitions);Lack of agreement regarding the most appropriate strategies of enhancement/assessment;Resistance/perceived resistance from those who deliver the…	lack of knowledge, perceived importance and lack of support to assess & deliver	Clear understanding of the definition of intervention fidelity;Good knowledge of how to assess or enhance it;Availability of validated tools or checklists for assessment or enhancement;Availability of practical guidance on strategies and how to adapt them to individual trials;Perceived importance by researchers;Funding or monetary resources	knowledge, validated tools and terminology	Important	Never	Yes	Workshops;Seminars;Online courses		inclusion in research applications would ensure researcher consider this aspect
2017/08/04 10:22:18 am CET	I agree	Yes	38	Female	Republic of Ireland	Masters degree	Nursing/midwifery;oncology and haematology	research nurse	Delivering the intervention;Data collection;Data analysis;Reporting	10	10	No		Implementation adherence;Programme adherence;Treatment integrity;Procedural reliability	1	Yes	Participant follow-up visits;audit	3	Training manual (to standardize training given to those delivering the intervention);Reminder checklists (used before delivery by those delivering the intervention)	4	4	5			None	1	Poor knowledge or understanding of intervention fidelity;Inconsistent terminology surrounding intervention fidelity (i.e. too many synonyms);Lack of practical guidance about intervention fidelity;Lack of agreement regarding the most appropriate strategies of enhancement/assessment;Lack of perceived importance of intervention fidelity;Time restraints	time	Time		Undecided	Never	Yes	Online courses
2017/08/04 11:23:41 am CET	I agree	Yes	36	Female	Republic of Ireland	Masters degree	Medical	Study co ordinator/ research nurse	Delivering the intervention;Data collection;Reporting	5 years	2	No		I am not familiar with any of these terms	2	No							Not sure		None	2	Poor knowledge or understanding of intervention fidelity;Inconsistent terminology surrounding intervention fidelity (i.e. too many synonyms);Ambiguity and lack of consistency surrounding the definition of intervention fidelity (i.e. too many definitions);Lack of criteria specifying acceptable levels of intervention fidelity;Lack of practical guidance about intervention fidelity;Lack of agreement …	Co operation from PI sub I,time and staffing	Clear understanding of the definition of intervention fidelity;Good knowledge of how to assess or enhance it;Availability of validated tools or checklists for assessment or enhancement;Availability of practical guidance on strategies and how to adapt them to individual trials;Perceived importance by researchers;Perceived importance by academic journals;Availability of reporting criteria specific …	Knowledge on how to assess and enhance change, support from research team in particular study PI on site and time	Very important	Never	Yes	Workshops;Webinars;Seminars;Lectures;Online courses		Research staff such as research nurses would gladly apply teaching regarding this topic but it has to be fully supported by PIs or would be very difficult to enforce within a trials unit. More teaching is required .
2017/08/04 11:31:34 am CET	I agree	Yes		Female	Republic of Ireland	PhD	Psychology	Researcher	Data collection	15	2	Yes	Ensuring that interventions adequately reflect their underlying theory (e.g. Theory of Planned Behaviour) or hypothesised mechanisms of action (e.g. using mediation analysis);Ensuring those who deliver the intervention (e.g. doctors, therapists, allied health professionals) are adequately trained;Ensuring that any training given to intervention providers is conducted as intended;Ensuring that the…		7	Yes	Direct observation;Provider self-report record;Provider interview (in person, or by phone);Participant self-report record;Participant interview (in person, or by phone);Exit questionnaires	5	Training manual (to standardize training given to those delivering the intervention);Reminder checklists (used before delivery by those delivering the intervention)	4	3	4			Comprehensive Intervention Fidelity Guide (Gearing et al, 2010)	3	Inconsistent terminology surrounding intervention fidelity (i.e. too many synonyms);Lack of criteria specifying acceptable levels of intervention fidelity;Lack of practical guidance about intervention fidelity;Lack of perceived importance of intervention fidelity;Resistance/perceived resistance from those who deliver the intervention around monitoring/assessment;Space limitations for journal publ…	Lack of practical guidance; Lack of perceived importance: time restraints	Good knowledge of how to assess or enhance it;Availability of validated tools or checklists for assessment or enhancement;Availability of practical guidance on strategies and how to adapt them to individual trials;Perceived importance by researchers;Perceived importance by academic journals;Space allowances/reporting requirements within academic journals;Time	Time; perceived importance; good knowledge of how to assess or enhance it	Important	Never	Yes	Workshops;Online courses
2017/08/04 12:20:41 pm CET	I agree	Yes	41	Male	Scotland	PhD	Medical	Principal investigator	Design/development;Delivering the intervention;Data collection;Data analysis;Reporting	13	12	No		Implementation adherence;Programme adherence;Treatment integrity;Procedural reliability	4	Yes	Direct observation;Provider self-report record;Participant follow-up visits;use of HRM and accelerometers to monitor self-reported activity/exercise	3	Protocol review group (i.e. an expert committee to review and amend clinical protocols before implementation);Training manual (to standardize training given to those delivering the intervention);Reminder checklists (used before delivery by those delivering the intervention)	2	2	2			None	2	Poor knowledge or understanding of intervention fidelity;Inconsistent terminology surrounding intervention fidelity (i.e. too many synonyms);Ambiguity and lack of consistency surrounding the definition of intervention fidelity (i.e. too many definitions);Lack of criteria specifying acceptable levels of intervention fidelity;Lack of practical guidance about intervention fidelity;Lack of perceived …	Knowledge of concept, inclusion of concept in study design, ability to report this in publication	Clear understanding of the definition of intervention fidelity;Good knowledge of how to assess or enhance it;Perceived importance by researchers;Perceived importance by academic journals;Availability of reporting criteria specific to intervention fidelity;Accessibility of methodologists or people with skills to implement intervention fidelity strategies;Time	understanding the issue, considering the practicalities of intervention, barriers to treatment acceptance	Important	Never	Yes	Workshops;Webinars;Seminars;Lectures
2017/08/04 12:48:38 pm CET	I agree	Yes	31	Male	England	PhD	Medical	Statistician	Design/development;Data collection;Data analysis	10	2	No		I am not familiar with any of these terms	1	No							Not sure		None	1	Poor knowledge or understanding of intervention fidelity;Inconsistent terminology surrounding intervention fidelity (i.e. too many synonyms);Lack of practical guidance about intervention fidelity;Lack of agreement regarding the most appropriate strategies of enhancement/assessment;Lack of perceived importance of intervention fidelity;Lack of journal requirement for publication;Cost;Time restraints		Clear understanding of the definition of intervention fidelity;Good knowledge of how to assess or enhance it;Availability of validated tools or checklists for assessment or enhancement;Availability of practical guidance on strategies and how to adapt them to individual trials;Perceived importance by researchers;Perceived importance by academic journals;Availability of reporting criteria specific …		Undecided	Never	Yes	Workshops;Webinars;Seminars;Lectures;Online courses
2017/08/04 2:02:54 pm CET	I agree	Yes	56	Female	England	Masters degree	Medical	Research practitioner	Delivering the intervention;Data collection;Reporting	9	9	Yes	Ensuring that interventions adequately reflect their underlying theory (e.g. Theory of Planned Behaviour) or hypothesised mechanisms of action (e.g. using mediation analysis);Ensuring adequate difference between the treatment and control groups (i.e. treatment differentiation);Ensuring those who deliver the intervention (e.g. doctors, therapists, allied health professionals) are adequately traine…		7	No							Yes	It was assumed that fidelity was assured by the design of the trial	None	5	Poor knowledge or understanding of intervention fidelity;Inconsistent terminology surrounding intervention fidelity (i.e. too many synonyms);Ambiguity and lack of consistency surrounding the definition of intervention fidelity (i.e. too many definitions);Lack of criteria specifying acceptable levels of intervention fidelity;Lack of practical guidance about intervention fidelity;Lack of agreement …	Understanding, cost, time constraints	Clear understanding of the definition of intervention fidelity;Good knowledge of how to assess or enhance it;Availability of validated tools or checklists for assessment or enhancement;Availability of practical guidance on strategies and how to adapt them to individual trials;Perceived importance by researchers;Perceived importance by academic journals;Availability of reporting criteria specific …	Skillset, requirement by publishers, funding	Very important	Never	Yes	Webinars;Online courses
2017/08/04 2:54:55 pm CET	I agree	No
2017/08/04 3:21:57 pm CET	I agree	Yes	57	Female	US	Masters degree	Health services research;Implementation Research	Researcher;Principal investigator	Design/development;Delivering the intervention;Data collection;Data analysis;Reporting	16	7	Yes	Ensuring that interventions adequately reflect their underlying theory (e.g. Theory of Planned Behaviour) or hypothesised mechanisms of action (e.g. using mediation analysis);Ensuring adequate difference between the treatment and control groups (i.e. treatment differentiation);Ensuring those who deliver the intervention (e.g. doctors, therapists, allied health professionals) are adequately traine…		10	Yes	Audio-recording;Provider self-report record;Provider interview (in person, or by phone);Participant self-report record;Participant follow-up visits;Participant interview (in person, or by phone);Exit questionnaires	4	Protocol review group (i.e. an expert committee to review and amend clinical protocols before implementation);Treatment manual or scripted curriculum;Training manual (to standardize training given to those delivering the intervention);Reminder checklists (used before delivery by those delivering the intervention)	4	3	3			National Institute of Health Behaviour Change Consortium Treatment Fidelity Framework tool (Borrelli et al, 2005);Updated National Institute of Health Behaviour Change Consortium Treatment Fidelity Framework tool (Borrelli, 2011)	4	Poor knowledge or understanding of intervention fidelity;Inconsistent terminology surrounding intervention fidelity (i.e. too many synonyms);Ambiguity and lack of consistency surrounding the definition of intervention fidelity (i.e. too many definitions);Lack of practical guidance about intervention fidelity;Lack of perceived importance of intervention fidelity;Core components of interventions no…	Failure to adequately define components, insufficient resources to assess, analyze and report; journal limits and low level of importance placed by editors	Clear understanding of the definition of intervention fidelity;Good knowledge of how to assess or enhance it;Availability of validated tools or checklists for assessment or enhancement;Availability of practical guidance on strategies and how to adapt them to individual trials;Perceived importance by academic journals;Space allowances/reporting requirements within academic journals;Funding or mone…	Resources/funding, reporting incentives	Very important	Informal self directed research (e.g. self-directed reading)	Yes	Workshops;Seminars
2017/08/04 3:31:15 pm CET	I agree	Yes	26	Female	England	Undergraduate degree	Nursing/midwifery;Psychology;Health services research	Researcher	Data collection	1.5	1.5	No		Implementation fidelity/fidelity of implementation;Implementation adherence;Programme adherence	6	Yes	Participant interview (in person, or by phone);Exit questionnaires	3	Training manual (to standardize training given to those delivering the intervention)	5	4	2			None	2	Poor knowledge or understanding of intervention fidelity;Inconsistent terminology surrounding intervention fidelity (i.e. too many synonyms);Ambiguity and lack of consistency surrounding the definition of intervention fidelity (i.e. too many definitions);Resistance/perceived resistance from those who deliver the intervention regarding the use of treatment manual (e.g. limiting treatment flexibili…	Poor knowledge or understanding, time restraints, lack of consistancy	Clear understanding of the definition of intervention fidelity;Good knowledge of how to assess or enhance it;Availability of validated tools or checklists for assessment or enhancement;Availability of practical guidance on strategies and how to adapt them to individual trials;Perceived importance by researchers;Perceived importance by academic journals;Availability of reporting criteria specific …	Clear understanding of the definition, funding or monetary resources, perceived importance by researchers	Important	Informal self directed research (e.g. self-directed reading)	Yes	Workshops;Webinars;Seminars;Lectures;Online courses
2017/08/04 3:33:25 pm CET	I agree	Yes	32	Female	Canada	MD	Medical	Researcher;Principal investigator	Design/development;Delivering the intervention;Data collection;Data analysis	5	2	Yes	Ensuring adequate difference between the treatment and control groups (i.e. treatment differentiation);Delivering the intervention to the participants or patients as it was designed;Ensuring that the participant or patient has received (e.g. attended) and understood the intervention		3	No							Not sure		None	2	Poor knowledge or understanding of intervention fidelity;Lack of criteria specifying acceptable levels of intervention fidelity;Lack of practical guidance about intervention fidelity;Lack of perceived importance of intervention fidelity;Lack of journal requirement for publication;Cost;Time restraints	lack of knowledge of what IF is	Clear understanding of the definition of intervention fidelity;Good knowledge of how to assess or enhance it;Availability of validated tools or checklists for assessment or enhancement;Availability of practical guidance on strategies and how to adapt them to individual trials;Perceived importance by researchers;Perceived importance by academic journals;Availability of reporting criteria specific …		Important	Never	Yes	Workshops;Webinars
2017/08/04 3:34:30 pm CET	I agree	Yes	57	Female	Canada	Undergraduate degree	Medical	Study coordinator, registered nurse	Design/development;Delivering the intervention;Data collection;Reporting;enrolment	20	20	No		I am not familiar with any of these terms	1	No							No		None	1	All of the above, apart from none given I have never heard of it?		Don't know enough to say	cannot comment	Undecided	Never	Yes	Webinars;Online courses
2017/08/04 3:35:44 pm CET	I agree	Yes	24	Female	Canada	Masters degree	Medical	Research coordinator	Design/development;Data collection	1	<1	No		Treatment integrity;Procedural reliability	7	No							Not sure		None	1	None;n/a		Good knowledge of how to assess or enhance it;Availability of validated tools or checklists for assessment or enhancement;Availability of practical guidance on strategies and how to adapt them to individual trials;Perceived importance by researchers;Perceived importance by academic journals;Funding or monetary resources;Time		Important	Never	Yes	Workshops;Webinars;Online courses
2017/08/04 3:41:23 pm CET	I agree	Yes	24	Female	Republic of Ireland	Masters degree	Nursing/midwifery;Psychology	Student	Data collection	3	0.5	Yes	Ensuring that interventions adequately reflect their underlying theory (e.g. Theory of Planned Behaviour) or hypothesised mechanisms of action (e.g. using mediation analysis);Ensuring those who deliver the intervention (e.g. doctors, therapists, allied health professionals) are adequately trained;Ensuring that any training given to intervention providers is conducted as intended;Delivering the in…		2	No							No		None	1	Poor knowledge or understanding of intervention fidelity;Lack of criteria specifying acceptable levels of intervention fidelity;Lack of practical guidance about intervention fidelity;Lack of agreement regarding the most appropriate strategies of enhancement/assessment;Lack of perceived importance of intervention fidelity;Time restraints		Clear understanding of the definition of intervention fidelity;Good knowledge of how to assess or enhance it;Availability of validated tools or checklists for assessment or enhancement;Availability of practical guidance on strategies and how to adapt them to individual trials;Perceived importance by researchers;Availability of reporting criteria specific to intervention fidelity;Accessibility of …		Very important	Informal self directed research (e.g. self-directed reading)	Yes	Workshops;Webinars;Seminars;Lectures;Online courses
2017/08/04 3:41:51 pm CET	I agree	Yes	35	Female	Ethiopia	Masters degree	Public health;Health services research	Student;Epidemiologist	Design/development;Delivering the intervention;Data collection;Data analysis;Reporting	10	5	Yes	Ensuring that interventions adequately reflect their underlying theory (e.g. Theory of Planned Behaviour) or hypothesised mechanisms of action (e.g. using mediation analysis);Ensuring those who deliver the intervention (e.g. doctors, therapists, allied health professionals) are adequately trained;Ensuring that any training given to intervention providers is conducted as intended;Delivering the in…		7	No							No		National Institute of Health Behaviour Change Consortium Treatment Fidelity Framework tool (Borrelli et al, 2005);Updated National Institute of Health Behaviour Change Consortium Treatment Fidelity Framework tool (Borrelli, 2011);Conceptual Framework for Implementation Fidelity (Carroll et al, 2007)	4	Poor knowledge or understanding of intervention fidelity;Inconsistent terminology surrounding intervention fidelity (i.e. too many synonyms);Ambiguity and lack of consistency surrounding the definition of intervention fidelity (i.e. too many definitions);Lack of criteria specifying acceptable levels of intervention fidelity;Lack of practical guidance about intervention fidelity;Lack of perceived …	Awareness, expertise, costs	Clear understanding of the definition of intervention fidelity;Good knowledge of how to assess or enhance it;Availability of validated tools or checklists for assessment or enhancement;Availability of practical guidance on strategies and how to adapt them to individual trials;Perceived importance by researchers;Perceived importance by academic journals;Space allowances/reporting requirements with…	Consistent/standardized guidelines on intervention fidelity assessments, availability of methodologists, funding to support intervention fidelity research	Important	Informal self directed research (e.g. self-directed reading)	Yes	Workshops;Webinars;Seminars;Lectures;Online courses		No
2017/08/04 3:41:55 pm CET	I agree	Yes	49	Female	Canada	Masters degree	Medical	Research Manager/Coordinator	Data collection;Trial management/input in all areas	18		No		Implementation adherence;Programme adherence;Implementation integrity;Treatment integrity	8	Yes	Direct observation;Provider self-report record;Participant self-report record;Participant follow-up visits;Participant interview (in person, or by phone);compliance measures; reports of protocol deviations	4	Protocol review group (i.e. an expert committee to review and amend clinical protocols before implementation);Treatment manual or scripted curriculum;Training manual (to standardize training given to those delivering the intervention);Reminder checklists (used before delivery by those delivering the intervention);SOPs	4	4	3			None	4	Lack of criteria specifying acceptable levels of intervention fidelity;Lack of agreement regarding the most appropriate strategies of enhancement/assessment;Lack of perceived importance of intervention fidelity;Resistance/perceived resistance from those who deliver the intervention regarding the use of treatment manual (e.g. limiting treatment flexibility);Core components of interventions not suf…	SOPs/procedure manual not as detailed as it could be; pragmatics of 'real life' situations sometimes make 100% 'fidelity' difficult; insufficient record keeping	Clear understanding of the definition of intervention fidelity;Good knowledge of how to assess or enhance it;Availability of validated tools or checklists for assessment or enhancement;Availability of practical guidance on strategies and how to adapt them to individual trials;Perceived importance by researchers;Availability of reporting criteria specific to intervention fidelity	perceived importance; well defined criteria for assessing & reporting; practical guidance	Very important	Received formal teaching (e.g. attended workshops, seminars, lectures)	Yes	Workshops;Webinars;Seminars;Lectures
2017/08/04 3:42:18 pm CET	I agree	Yes	62	Male	canada	Masters degree	Medical	research program manager	Design/development;Delivering the intervention;Data collection	30	15	No		Treatment fidelity;Implementation adherence;Programme adherence;Procedural reliability	7	No							Not sure		None	1	Poor knowledge or understanding of intervention fidelity;Inconsistent terminology surrounding intervention fidelity (i.e. too many synonyms);Ambiguity and lack of consistency surrounding the definition of intervention fidelity (i.e. too many definitions);Lack of criteria specifying acceptable levels of intervention fidelity;Lack of practical guidance about intervention fidelity;Lack of agreement …		Clear understanding of the definition of intervention fidelity;Availability of validated tools or checklists for assessment or enhancement;Availability of practical guidance on strategies and how to adapt them to individual trials;Availability of reporting criteria specific to intervention fidelity;Accessibility of methodologists or people with skills to implement intervention fidelity strategies		Undecided	Never	Yes	Workshops;Seminars;Online courses
2017/08/04 3:45:02 pm CET	I agree	Yes	36	Male	Canada	Masters degree	Health services research	Researcher	Design/development;Delivering the intervention;Data collection;Data analysis;Reporting	9	3	Yes	Ensuring those who deliver the intervention (e.g. doctors, therapists, allied health professionals) are adequately trained;Ensuring that any training given to intervention providers is conducted as intended;Delivering the intervention to the participants or patients as it was designed;Reproducability		7	Yes	Direct observation;Participant interview (in person, or by phone)	2	Treatment manual or scripted curriculum;Training manual (to standardize training given to those delivering the intervention)	2	2	2			None	1	Poor knowledge or understanding of intervention fidelity;Cost;Time restraints;System Complexity and Variability of Context	Cost, Time Restraints, Variability of Context	Clear understanding of the definition of intervention fidelity;Good knowledge of how to assess or enhance it;Availability of validated tools or checklists for assessment or enhancement;Availability of practical guidance on strategies and how to adapt them to individual trials;Perceived importance by researchers;Perceived importance by academic journals;Space allowances/reporting requirements with…	Funding or monetary resources, Time, Perceived importance by academic journals	Important	Never	Yes	Workshops;Webinars;Seminars;Lectures;Online courses		Pragmatism has to trump strict adherence/fidelity in complex healthcare interventions. The practitioners who implement such interventions are already resistant in many ways, and it is unclear whether an emphasis on enhancement (which involves more training/oversight/protocol specifications) produces a significant net benefit in terms or data quality, or merely erodes the willingness of medical pr…
2017/08/04 4:37:27 pm CET	I agree	No
2017/08/04 4:58:29 pm CET	I agree	Yes	46	Male	Canada	PhD	Medical;Allied health professionals;Health services research	Researcher;Principal investigator;Epidemiologist	Design/development;Delivering the intervention;Data collection;Data analysis;Reporting	14	8	Yes	Ensuring those who deliver the intervention (e.g. doctors, therapists, allied health professionals) are adequately trained;Ensuring that any training given to intervention providers is conducted as intended;Delivering the intervention to the participants or patients as it was designed;Ensuring that the participant or patient has received (e.g. attended) and understood the intervention;Ensuring th…		8	Yes	Audio-recording;Provider self-report record;Participant self-report record;Participant interview (in person, or by phone)	4	Treatment manual or scripted curriculum;Training manual (to standardize training given to those delivering the intervention)	4	3	4			Updated National Institute of Health Behaviour Change Consortium Treatment Fidelity Framework tool (Borrelli, 2011)	4	Poor knowledge or understanding of intervention fidelity;Inconsistent terminology surrounding intervention fidelity (i.e. too many synonyms);Lack of criteria specifying acceptable levels of intervention fidelity;Lack of agreement regarding the most appropriate strategies of enhancement/assessment;Lack of journal requirement for publication	Funding to undertake fidelity evaluation; No motivation to publish fidelity evaluation studies; Lack of practical guidance	Clear understanding of the definition of intervention fidelity;Good knowledge of how to assess or enhance it;Availability of validated tools or checklists for assessment or enhancement;Availability of practical guidance on strategies and how to adapt them to individual trials;Perceived importance by researchers;Perceived importance by academic journals;Availability of reporting criteria specific …		Very important	Formal research (e.g. PhD, MSc in this or related area)	Yes	Workshops;Online courses
2017/08/04 5:32:48 pm CET	I agree	Yes	53	Female	Republic of Ireland	Post Grad Cert	Medical	Researcher;Clinical Trial Coordinator Nurse Researcher	Delivering the intervention;Data collection;Reporting	15	15	No		Programme adherence;Treatment integrity;Procedural reliability	1	Yes	Direct observation;Provider self-report record;Provider interview (in person, or by phone);Participant self-report record;Participant follow-up visits;Participant interview (in person, or by phone);Exit questionnaires	5	Protocol review group (i.e. an expert committee to review and amend clinical protocols before implementation);Training manual (to standardize training given to those delivering the intervention);Reminder checklists (used before delivery by those delivering the intervention);risk monitoring, audits, relulatory inspections, diaries, medication lists	5	5	5			None	1	Poor knowledge or understanding of intervention fidelity		Clear understanding of the definition of intervention fidelity	The intervention is always delivered as intended in oncology clinical trials as strict adherence to the protocol is mandatory and monitored regularly.	Very important	Constant training in protocol implimentation adn reporting of any protocol deviations	No		I don't consider it relevant to my work;I wouldn't have the time;I don't consider it important	In oncology Clinical trials it is not ethically or legally permitted to deviate from the protocol and all interventions must be delivered as intended.
2017/08/04 5:45:17 pm CET	I agree	No
2017/08/04 5:58:21 pm CET	I agree	Yes	55	Male	England	PhD	Medical;Nursing/midwifery;Allied health professionals;Psychology;Public health;Health services research	Researcher;Trial methodologist (someone who specializes in the methods of how trials are designed, run, analyzed and reported);Statistician	Design/development;Data analysis;Reporting	30	18	Yes	Ensuring those who deliver the intervention (e.g. doctors, therapists, allied health professionals) are adequately trained;Ensuring that any training given to intervention providers is conducted as intended;Delivering the intervention to the participants or patients as it was designed		7	Yes	Audio-recording;Video-recording;Provider self-report record	3	Treatment manual or scripted curriculum;Training manual (to standardize training given to those delivering the intervention);Reminder checklists (used before delivery by those delivering the intervention)	2	3	3			Conceptual Framework for Implementation Fidelity (Carroll et al, 2007)	5	Poor knowledge or understanding of intervention fidelity;Inconsistent terminology surrounding intervention fidelity (i.e. too many synonyms);Lack of criteria specifying acceptable levels of intervention fidelity;Lack of practical guidance about intervention fidelity;Lack of agreement regarding the most appropriate strategies of enhancement/assessment;Resistance/perceived resistance from those who…	Resources (cost and time restraints); lack of practical guidance about intervention fidelity; space limitations for journal publication (at least in relation to main trial report)	Clear understanding of the definition of intervention fidelity;Good knowledge of how to assess or enhance it;Availability of practical guidance on strategies and how to adapt them to individual trials;Perceived importance by academic journals;Space allowances/reporting requirements within academic journals;Accessibility of methodologists or people with skills to implement intervention fidelity st…	Accessibility of methodologists or people with skills to implement intervention fidelity strategies; Good knowledge of how to assess or enhance fidelity; Resources	Very important	Never	Yes	Workshops;Webinars;Seminars;Lectures;Online courses		No
2017/08/04 6:10:49 pm CET	I agree	Yes	53	Female	Republic of Ireland	MD	Medical	Researcher;Principal investigator;Research practitioner;Practitioner	Design/development;Delivering the intervention;Data collection;Data analysis;Reporting	22	20	Yes	Ensuring that any training given to intervention providers is conducted as intended;Delivering the intervention to the participants or patients as it was designed;some others in iist might apply if part of the intervention eg training		8	Yes	Direct observation;Provider self-report record;Provider interview (in person, or by phone);Participant self-report record;Participant follow-up visits;Participant interview (in person, or by phone)	5	Treatment manual or scripted curriculum;Training manual (to standardize training given to those delivering the intervention);Reminder checklists (used before delivery by those delivering the intervention)	5	4	5			Updated National Institute of Health Behaviour Change Consortium Treatment Fidelity Framework tool (Borrelli, 2011)	5	Poor knowledge or understanding of intervention fidelity;Lack of criteria specifying acceptable levels of intervention fidelity;Resistance/perceived resistance from those who deliver the intervention regarding the use of treatment manual (e.g. limiting treatment flexibility);Core components of interventions not sufficiently identified;Lack of journal requirement for publication;Cost;Time restrain…	knowledge, time and cost	Clear understanding of the definition of intervention fidelity;Good knowledge of how to assess or enhance it;Availability of validated tools or checklists for assessment or enhancement;Availability of practical guidance on strategies and how to adapt them to individual trials;Perceived importance by researchers;Perceived importance by academic journals;Availability of reporting criteria specific …	time, money, checklist	Very important	Received formal teaching (e.g. attended workshops, seminars, lectures)	Yes	Workshops;Webinars;Seminars;Lectures;Online courses
2017/08/04 6:34:42 pm CET	I agree	Yes		Female	Scotland	PhD	Psychology;Health services research	Researcher;Principal investigator	Design/development;Delivering the intervention;Data collection;Data analysis;Reporting	>30 years	>30 years	Yes	Delivering the intervention to the participants or patients as it was designed		7	Yes	Provider self-report record;Participant self-report record;Exit questionnaires	2	Treatment manual or scripted curriculum;Training manual (to standardize training given to those delivering the intervention);Reminder checklists (used before delivery by those delivering the intervention)	3	3	4			None	3	Inconsistent terminology surrounding intervention fidelity (i.e. too many synonyms);Ambiguity and lack of consistency surrounding the definition of intervention fidelity (i.e. too many definitions);Lack of criteria specifying acceptable levels of intervention fidelity;Resistance/perceived resistance from those who deliver the intervention around monitoring/assessment;Lack of journal requirement f…		Availability of validated tools or checklists for assessment or enhancement;Availability of practical guidance on strategies and how to adapt them to individual trials;Perceived importance by researchers;Perceived importance by academic journals;Availability of reporting criteria specific to intervention fidelity;Funding or monetary resources	perceived importance by academic journals funding validated methods	Very important	Never	No		I have a good understanding of this topic already
2017/08/04 7:30:28 pm CET	I agree	Yes	40	Female	Canada	Undergraduate degree	Medical	Research practitioner	Data collection;Reporting	9	7	Yes	Delivering the intervention to the participants or patients as it was designed		3	No							No		None	1	Poor knowledge or understanding of intervention fidelity;Lack of criteria specifying acceptable levels of intervention fidelity;Cost;Time restraints	Resources, practitioner engagement, lack of requirement for intervention fidelity	Availability of validated tools or checklists for assessment or enhancement;Availability of practical guidance on strategies and how to adapt them to individual trials;Perceived importance by researchers;Funding or monetary resources	Funding, perceived importance by researchers, availability of validated tools	Important	Never	Yes	Workshops;Lectures
2017/08/04 7:54:38 pm CET	I agree	Yes	49	Male	Canada	PhD	Medical;Nursing/midwifery;Psychology;Public health;Health services research	Trial methodologist (someone who specializes in the methods of how trials are designed, run, analyzed and reported)	Design/development;Reporting	13	11	No		Implementation adherence;Programme adherence	8	Yes	Direct observation;Provider self-report record;Provider interview (in person, or by phone)	5	Treatment manual or scripted curriculum;Training manual (to standardize training given to those delivering the intervention);Reminder checklists (used before delivery by those delivering the intervention)	3	2	3			None	1	Inconsistent terminology surrounding intervention fidelity (i.e. too many synonyms);Lack of criteria specifying acceptable levels of intervention fidelity;Space limitations for journal publication	Wow, this is a triple barrelled question!	Clear understanding of the definition of intervention fidelity;Good knowledge of how to assess or enhance it;Perceived importance by researchers;Perceived importance by academic journals;Availability of reporting criteria specific to intervention fidelity;Space allowances/reporting requirements within academic journals;Funding or monetary resources;Time	perceived importance by researchers, perceived importance by academic journals, funding	Undecided	Never	No		I don't consider it relevant to my work
2017/08/04 9:30:07 pm CET	I agree	Yes	30	Female	Canada	Masters degree	Medical	trial coordinator	Data collection;Data analysis	7	5	No		I am not familiar with any of these terms	1	Yes	Provider self-report record;Provider interview (in person, or by phone);Participant self-report record;Participant follow-up visits;Participant interview (in person, or by phone)	3	Training manual (to standardize training given to those delivering the intervention)	5	4	3			None	1			Clear understanding of the definition of intervention fidelity;Availability of practical guidance on strategies and how to adapt them to individual trials;Perceived importance by academic journals;Funding or monetary resources		Important	Never	Yes	Seminars;Online courses
2017/08/04 11:15:50 pm CET	I agree	Yes	47	Female	Canada	PhD	Biostatistics/Epidemiology	Trial methodologist (someone who specializes in the methods of how trials are designed, run, analyzed and reported);Statistician	Design/development;Data analysis;Reporting	11	11	Yes	Ensuring that interventions adequately reflect their underlying theory (e.g. Theory of Planned Behaviour) or hypothesised mechanisms of action (e.g. using mediation analysis);Ensuring adequate difference between the treatment and control groups (i.e. treatment differentiation);Ensuring those who deliver the intervention (e.g. doctors, therapists, allied health professionals) are adequately traine…		6	Yes	Provider self-report record;Provider interview (in person, or by phone);Participant interview (in person, or by phone);Exit questionnaires	3	Protocol review group (i.e. an expert committee to review and amend clinical protocols before implementation);Treatment manual or scripted curriculum;Training manual (to standardize training given to those delivering the intervention);Reminder checklists (used before delivery by those delivering the intervention)	2	2	3			None	3	Poor knowledge or understanding of intervention fidelity;Inconsistent terminology surrounding intervention fidelity (i.e. too many synonyms);Ambiguity and lack of consistency surrounding the definition of intervention fidelity (i.e. too many definitions);Lack of criteria specifying acceptable levels of intervention fidelity;Lack of practical guidance about intervention fidelity;Lack of agreement …		Clear understanding of the definition of intervention fidelity;Good knowledge of how to assess or enhance it;Availability of validated tools or checklists for assessment or enhancement;Availability of practical guidance on strategies and how to adapt them to individual trials;Perceived importance by researchers;Availability of reporting criteria specific to intervention fidelity;Space allowances/…		Very important	Never	Yes	Workshops;Webinars
2017/08/05 2:12:35 pm CET	I agree	Yes	43	Female	australia	Masters degree	Allied health professionals	Practitioner	Delivering the intervention	3	6	No		Programme adherence;Implementation integrity;Treatment integrity;Procedural reliability	5	Yes	Direct observation;Provider self-report record;Participant self-report record;photography	5	Protocol review group (i.e. an expert committee to review and amend clinical protocols before implementation);Treatment manual or scripted curriculum;Training manual (to standardize training given to those delivering the intervention);Reminder checklists (used before delivery by those delivering the intervention)	5	5	5			dont know	3	Inconsistent terminology surrounding intervention fidelity (i.e. too many synonyms);Lack of criteria specifying acceptable levels of intervention fidelity	Use of consistent terminology,	Clear understanding of the definition of intervention fidelity;Good knowledge of how to assess or enhance it;Availability of validated tools or checklists for assessment or enhancement;Availability of practical guidance on strategies and how to adapt them to individual trials;Accessibility of methodologists or people with skills to implement intervention fidelity strategies		Very important	Informal self directed research (e.g. self-directed reading)	Yes	Webinars;Online courses
2017/08/05 3:16:49 pm CET	I agree	Yes	35 years	Male	Canada	MD	Medical;Public health;Health services research;Epidemiology	Student;Epidemiologist	Delivering the intervention;Data collection;Data analysis;Reporting		3 years	Yes	Ensuring adequate difference between the treatment and control groups (i.e. treatment differentiation);Ensuring those who deliver the intervention (e.g. doctors, therapists, allied health professionals) are adequately trained;Ensuring that any training given to intervention providers is conducted as intended;Delivering the intervention to the participants or patients as it was designed;Ensuring t…		8	Yes	Audio-recording	2	Training manual (to standardize training given to those delivering the intervention)	2	2	2			Conceptual Framework for Implementation Fidelity (Carroll et al, 2007)	1	Poor knowledge or understanding of intervention fidelity;Inconsistent terminology surrounding intervention fidelity (i.e. too many synonyms);Ambiguity and lack of consistency surrounding the definition of intervention fidelity (i.e. too many definitions);Lack of criteria specifying acceptable levels of intervention fidelity;Lack of practical guidance about intervention fidelity;Lack of perceived …	Lack of clear definition of fidelity and its components, lack of perceived importance of fidelity, lack of journal requirement for publication	Clear understanding of the definition of intervention fidelity;Good knowledge of how to assess or enhance it;Availability of validated tools or checklists for assessment or enhancement;Availability of practical guidance on strategies and how to adapt them to individual trials;Perceived importance by researchers;Perceived importance by academic journals;Availability of reporting criteria specific …		Very important	Formal research (e.g. PhD, MSc in this or related area)	Yes	Workshops		No
2017/08/05 3:42:45 pm CET	I agree	No
2017/08/05 6:50:50 pm CET	I agree	Yes		Female	Republic of Ireland	Masters degree	Medical;Nursing/midwifery;Allied health professionals;Psychology;Public health;Health services research	Researcher	Design/development;Delivering the intervention;Data collection;Data analysis;Reporting	10	8	No		Programme adherence;Implementation integrity;Procedural reliability	5	Yes	Direct observation;Provider self-report record;Provider interview (in person, or by phone)	4	Protocol review group (i.e. an expert committee to review and amend clinical protocols before implementation);Treatment manual or scripted curriculum;Training manual (to standardize training given to those delivering the intervention);Reminder checklists (used before delivery by those delivering the intervention)	4	4	4				3	Inconsistent terminology surrounding intervention fidelity (i.e. too many synonyms);Time restraints		Clear understanding of the definition of intervention fidelity;Funding or monetary resources		Very important	Formal research (e.g. PhD, MSc in this or related area)	Yes	Webinars;Online courses
2017/08/06 1:28:17 pm CET	I agree	Yes	53	Female	Scotland	Undergraduate degree	Nursing/midwifery	Research practitioner	Delivering the intervention;Data collection	25	25	Yes	Ensuring those who deliver the intervention (e.g. doctors, therapists, allied health professionals) are adequately trained;Ensuring that any training given to intervention providers is conducted as intended;Delivering the intervention to the participants or patients as it was designed		8	No							No		None		Lack of practical guidance about intervention fidelity;Lack of perceived importance of intervention fidelity;Time restraints;time not adequately costed in study	time, training, clear instruction	Clear understanding of the definition of intervention fidelity;Good knowledge of how to assess or enhance it;Funding or monetary resources	time, training, resources	Important	Never	Yes	Webinars;Online courses
2017/08/06 1:30:51 pm CET	I agree	Yes	61	Female	England	PhD	Medical;Nursing/midwifery;Allied health professionals;Health services research	Researcher;Principal investigator	Design/development;Data analysis;Reporting	25	20	Yes	Ensuring that interventions adequately reflect their underlying theory (e.g. Theory of Planned Behaviour) or hypothesised mechanisms of action (e.g. using mediation analysis);Ensuring those who deliver the intervention (e.g. doctors, therapists, allied health professionals) are adequately trained;Ensuring that any training given to intervention providers is conducted as intended;Delivering the in…		8	Yes	Direct observation;Video-recording;Provider self-report record;Provider interview (in person, or by phone);Participant follow-up visits;Participant interview (in person, or by phone);Exit questionnaires	4	Protocol review group (i.e. an expert committee to review and amend clinical protocols before implementation);Treatment manual or scripted curriculum;Training manual (to standardize training given to those delivering the intervention)	4	2	3			Conceptual Framework for Implementation Fidelity (Carroll et al, 2007)	4	Inconsistent terminology surrounding intervention fidelity (i.e. too many synonyms);Ambiguity and lack of consistency surrounding the definition of intervention fidelity (i.e. too many definitions);Lack of criteria specifying acceptable levels of intervention fidelity;Lack of practical guidance about intervention fidelity;Lack of agreement regarding the most appropriate strategies of enhancement/…	lack of journal requirement and space limitations, incomplete understanding and agreement regarding strategies and monitoring/reporting	Clear understanding of the definition of intervention fidelity;Good knowledge of how to assess or enhance it;Availability of validated tools or checklists for assessment or enhancement;Availability of practical guidance on strategies and how to adapt them to individual trials;Perceived importance by researchers;Perceived importance by academic journals;Availability of reporting criteria specific …	Required with good guidance and criteria; investigators with expertise	Very important	Informal self directed research (e.g. self-directed reading)	Yes	Webinars;Seminars;Online courses
2017/08/06 7:19:57 pm CET	I agree	Yes	56	Female	Wales	PhD	Medical	Researcher;Principal investigator;Research practitioner	Design/development;Delivering the intervention;Data collection;Reporting	25	20	Yes	Ensuring that interventions adequately reflect their underlying theory (e.g. Theory of Planned Behaviour) or hypothesised mechanisms of action (e.g. using mediation analysis);Ensuring those who deliver the intervention (e.g. doctors, therapists, allied health professionals) are adequately trained;Ensuring that any training given to intervention providers is conducted as intended;Delivering the in…		4	Yes	Direct observation;Audio-recording;Video-recording;Provider self-report record;Participant follow-up visits;Participant interview (in person, or by phone);Exit questionnaires	3	Protocol review group (i.e. an expert committee to review and amend clinical protocols before implementation);Treatment manual or scripted curriculum;Training manual (to standardize training given to those delivering the intervention);Reminder checklists (used before delivery by those delivering the intervention)	3	4	4			Updated National Institute of Health Behaviour Change Consortium Treatment Fidelity Framework tool (Borrelli, 2011)	5	Poor knowledge or understanding of intervention fidelity;Inconsistent terminology surrounding intervention fidelity (i.e. too many synonyms);Ambiguity and lack of consistency surrounding the definition of intervention fidelity (i.e. too many definitions);Lack of agreement regarding the most appropriate strategies of enhancement/assessment;Lack of perceived importance of intervention fidelity;Resi…	Lack of understanding importance, cost, confusion over terminology	Clear understanding of the definition of intervention fidelity;Good knowledge of how to assess or enhance it;Availability of practical guidance on strategies and how to adapt them to individual trials;Perceived importance by researchers;Perceived importance by academic journals;Space allowances/reporting requirements within academic journals;Funding or monetary resources	Clear understanding, cost, guidance	Very important	Informal self directed research (e.g. self-directed reading)	Yes	Workshops;Webinars;Seminars;Online courses
2017/08/06 9:06:00 pm CET	I agree	Yes	26	Female	Wales	PhD	Translational research	Researcher;Principal investigator	Design/development;Delivering the intervention;Data collection;Data analysis;Reporting	5	2	Yes	Ensuring that interventions adequately reflect their underlying theory (e.g. Theory of Planned Behaviour) or hypothesised mechanisms of action (e.g. using mediation analysis);Ensuring those who deliver the intervention (e.g. doctors, therapists, allied health professionals) are adequately trained;Ensuring that any training given to intervention providers is conducted as intended;Delivering the in…		6	Yes	Audio-recording;Provider self-report record;Participant interview (in person, or by phone)	3	None	2	4	2			National Institute of Health Behaviour Change Consortium Treatment Fidelity Framework tool (Borrelli et al, 2005)	3	Poor knowledge or understanding of intervention fidelity;Inconsistent terminology surrounding intervention fidelity (i.e. too many synonyms);Ambiguity and lack of consistency surrounding the definition of intervention fidelity (i.e. too many definitions);Lack of criteria specifying acceptable levels of intervention fidelity;Lack of practical guidance about intervention fidelity;Lack of agreement …	Resources, lack of perceived importance, lack of understanding	Clear understanding of the definition of intervention fidelity;Good knowledge of how to assess or enhance it;Availability of validated tools or checklists for assessment or enhancement;Availability of practical guidance on strategies and how to adapt them to individual trials;Perceived importance by researchers;Perceived importance by academic journals;Availability of reporting criteria specific …		Important	Never	No		I'd want to know it was validated and had no cost implications. Perhaps study team rather than CI
2017/08/07 8:56:30 am CET	I agree	Yes		Female	England	Undergraduate degree	Medical;Nursing/midwifery;Allied health professionals;Health services research	Research practitioner	Delivering the intervention;Data collection	15		Yes	Ensuring adequate difference between the treatment and control groups (i.e. treatment differentiation);Ensuring those who deliver the intervention (e.g. doctors, therapists, allied health professionals) are adequately trained;Ensuring that any training given to intervention providers is conducted as intended;Delivering the intervention to the participants or patients as it was designed;Ensuring t…		2	Yes	Direct observation;Provider self-report record;Provider interview (in person, or by phone);Participant follow-up visits;Participant interview (in person, or by phone)	3	Protocol review group (i.e. an expert committee to review and amend clinical protocols before implementation);Treatment manual or scripted curriculum;Training manual (to standardize training given to those delivering the intervention);Reminder checklists (used before delivery by those delivering the intervention)	4	2	3			None	4	Poor knowledge or understanding of intervention fidelity;Inconsistent terminology surrounding intervention fidelity (i.e. too many synonyms);Ambiguity and lack of consistency surrounding the definition of intervention fidelity (i.e. too many definitions);Lack of criteria specifying acceptable levels of intervention fidelity;Lack of practical guidance about intervention fidelity;Lack of agreement …		Clear understanding of the definition of intervention fidelity;Good knowledge of how to assess or enhance it;Availability of validated tools or checklists for assessment or enhancement;Availability of practical guidance on strategies and how to adapt them to individual trials;Perceived importance by academic journals;Availability of reporting criteria specific to intervention fidelity;Space allow…		Very important	Informal self directed research (e.g. self-directed reading)	Yes	Workshops;Webinars;Seminars;Lectures;Online courses
2017/08/07 10:16:39 am CET	I agree	Yes	36	Female	Wales	PhD	Medical;Health services research	Researcher	Design/development;Data collection;Reporting	14	2	Yes	Ensuring those who deliver the intervention (e.g. doctors, therapists, allied health professionals) are adequately trained;Ensuring that any training given to intervention providers is conducted as intended;Delivering the intervention to the participants or patients as it was designed;Ensuring that the participant or patient has received (e.g. attended) and understood the intervention		6	Yes	Audio-recording;Video-recording;Participant self-report record;Exit questionnaires	4	Training manual (to standardize training given to those delivering the intervention);Reminder checklists (used before delivery by those delivering the intervention)	4	4	4			None	3	Poor knowledge or understanding of intervention fidelity;Lack of perceived importance of intervention fidelity;Core components of interventions not sufficiently identified;Space limitations for journal publication	understanding of how to assess fidelity for any given intervention, engagemnet of thise delivering the intervention with the process of fidelity assessment and genearl lack of understanding/ value placed on reporting intervention fidelity	Clear understanding of the definition of intervention fidelity;Good knowledge of how to assess or enhance it;Availability of validated tools or checklists for assessment or enhancement;Perceived importance by researchers;Perceived importance by academic journals;Availability of reporting criteria specific to intervention fidelity	clear guidance for how to assess fidelity for any given complex intervention, better understanding of need/ importance of fidelity reporting by journal peer reviewers, guidelines for how to report fidelity assessment clearly.	Very important	Informal self directed research (e.g. self-directed reading)	Yes	Webinars;Seminars;Online courses
2017/08/07 10:24:34 am CET	I agree	Yes	51	Female	England	Masters degree	Health services research	Researcher;Research practitioner	Delivering the intervention;Data collection;Data analysis;Reporting	11	11	No		Implementation adherence;Programme adherence;Implementation integrity;Treatment integrity;Procedural reliability	5	No							Not sure		None	1	Poor knowledge or understanding of intervention fidelity;Inconsistent terminology surrounding intervention fidelity (i.e. too many synonyms);Lack of criteria specifying acceptable levels of intervention fidelity	As above	Clear understanding of the definition of intervention fidelity;Good knowledge of how to assess or enhance it;Availability of validated tools or checklists for assessment or enhancement;Availability of practical guidance on strategies and how to adapt them to individual trials;Accessibility of methodologists or people with skills to implement intervention fidelity strategies;Funding or monetary re…	Clear understanding and definition of intervention fidelity, Availability of validated tools and Funding or monetary resources to implement	Very important	Never	Yes	Workshops;Webinars;Online courses		None
2017/08/07 11:51:26 am CET	I agree	Yes	67	Male	Wales	DSc	Medical	Researcher;Principal investigator	Design/development;Delivering the intervention;Data analysis;Reporting	39	20	No		I am not familiar with any of these terms	2	Yes	Direct observation;Audio-recording;Participant self-report record;Participant follow-up visits;Participant interview (in person, or by phone);blood test monitor of compliance	4	Protocol review group (i.e. an expert committee to review and amend clinical protocols before implementation);Treatment manual or scripted curriculum;Training manual (to standardize training given to those delivering the intervention);Reminder checklists (used before delivery by those delivering the intervention)	4	3	3			None	3	Poor knowledge or understanding of intervention fidelity;Inconsistent terminology surrounding intervention fidelity (i.e. too many synonyms);Ambiguity and lack of consistency surrounding the definition of intervention fidelity (i.e. too many definitions);Lack of criteria specifying acceptable levels of intervention fidelity;Lack of agreement regarding the most appropriate strategies of enhancemen…	1 6 and 7 in the list above	Good knowledge of how to assess or enhance it;Availability of validated tools or checklists for assessment or enhancement;Availability of practical guidance on strategies and how to adapt them to individual trials;Perceived importance by researchers;Accessibility of methodologists or people with skills to implement intervention fidelity strategies;Funding or monetary resources;Time	knowledge, perceived importance and access to expert methodologists	Very important	yes but in context of good trial design and methodology not on this topic specifically	No		now retired	This raises a very important issue, albeit using a formal terminology I am not familiar with. good luck to your project and wishing you a significant impact
2017/08/07 12:05:08 pm CET	I agree	Yes	44	Female	England	PhD	Psychology;Health services research;Primarily developing behavioural interventions	Research practitioner;As a health psychologist I generally develop the intervention	Design/development;Delivering the intervention;But as co-app input to all areas	20	20	Yes	Ensuring that interventions adequately reflect their underlying theory (e.g. Theory of Planned Behaviour) or hypothesised mechanisms of action (e.g. using mediation analysis);Ensuring adequate difference between the treatment and control groups (i.e. treatment differentiation);Ensuring those who deliver the intervention (e.g. doctors, therapists, allied health professionals) are adequately traine…		8	Yes	Direct observation;Video-recording;Provider interview (in person, or by phone);Participant follow-up visits;Participant interview (in person, or by phone);Exit questionnaires	4	Treatment manual or scripted curriculum;Training manual (to standardize training given to those delivering the intervention);Reminder checklists (used before delivery by those delivering the intervention);This is what I tend to do in trials I am working on but I am aware of many which do not use the methods, or indeed any methods.	4	3	3			National Institute of Health Behaviour Change Consortium Treatment Fidelity Framework tool (Borrelli et al, 2005);Updated National Institute of Health Behaviour Change Consortium Treatment Fidelity Framework tool (Borrelli, 2011);Comprehensive Intervention Fidelity Guide (Gearing et al, 2010);Conceptual Framework for Implementation Fidelity (Carroll et al, 2007)	5	Poor knowledge or understanding of intervention fidelity;Inconsistent terminology surrounding intervention fidelity (i.e. too many synonyms);Ambiguity and lack of consistency surrounding the definition of intervention fidelity (i.e. too many definitions);Lack of criteria specifying acceptable levels of intervention fidelity;Lack of practical guidance about intervention fidelity;Lack of agreement …	- lack of guidance/measures on how to assess fidelity with reliability and validity - lack of understanding on the importance of fidelity - In a recent trial I am actually finding the trial procedures (e.g. time to get approvals, funding body delays) can	Clear understanding of the definition of intervention fidelity;Good knowledge of how to assess or enhance it;Availability of validated tools or checklists for assessment or enhancement;Availability of practical guidance on strategies and how to adapt them to individual trials;Perceived importance by researchers;Perceived importance by academic journals;Availability of reporting criteria specific …	Understanding of the importance of fidelity Knowledge of how to make valid reliable assessments Resources (time/money) to do this properly - it is a costly time consuming business but critical	Very important	Informal self directed research (e.g. self-directed reading)	Yes	Workshops;Webinars;Online courses		An incredibly important area of research. Feel free to contact me if you wish to discuss any further:
2017/08/07 12:07:45 pm CET	I agree	Yes	58	Female	England	PhD	Medical;Nursing/midwifery;Allied health professionals;Psychology;Public health;Health services research	Researcher;qualitative and PPI lead, project management	Design/development;Data collection;Data analysis;Reporting;overall project management/mentoring PI	23	9	Yes	Ensuring those who deliver the intervention (e.g. doctors, therapists, allied health professionals) are adequately trained;Ensuring that any training given to intervention providers is conducted as intended;Delivering the intervention to the participants or patients as it was designed;Ensuring that the participant or patient has received (e.g. attended) and understood the intervention		8	Yes	Direct observation;Audio-recording;Video-recording;Provider self-report record;Provider interview (in person, or by phone);Participant self-report record;Participant follow-up visits;Participant interview (in person, or by phone);Exit questionnaires;actors ('secret shoppers')	5	Treatment manual or scripted curriculum;Training manual (to standardize training given to those delivering the intervention);Reminder checklists (used before delivery by those delivering the intervention);carefylly designed colour coded materials for local staff delivering intervention	4	4	5			various publications consulted at time of study so ad hoc	5	Poor knowledge or understanding of intervention fidelity;Inconsistent terminology surrounding intervention fidelity (i.e. too many synonyms);Ambiguity and lack of consistency surrounding the definition of intervention fidelity (i.e. too many definitions);Lack of criteria specifying acceptable levels of intervention fidelity;Lack of practical guidance about intervention fidelity;Lack of agreement …	lack of appreciation of importance, confusion over terminology and concept, core components issue of what must be adhered to and what can be flexible with flexibility referred to in implementation theory	Clear understanding of the definition of intervention fidelity;Good knowledge of how to assess or enhance it;Availability of validated tools or checklists for assessment or enhancement;Availability of practical guidance on strategies and how to adapt them to individual trials;Perceived importance by researchers;Availability of reporting criteria specific to intervention fidelity;Accessibility of …	clear guidance, reporting criteria a great idea, expertise/methodologists	Very important	Informal self directed research (e.g. self-directed reading)	Yes	Workshops;Webinars;Seminars;Lectures;Online courses
2017/08/07 1:04:46 pm CET	I agree	Yes	30	Female	Scotland	Masters degree	Medical;Psychology	Study coordinator	Delivering the intervention;Data collection	10	5	No		Programme adherence;Treatment integrity;Procedural reliability	1	No							Not sure		None	1	Poor knowledge or understanding of intervention fidelity;Inconsistent terminology surrounding intervention fidelity (i.e. too many synonyms);Ambiguity and lack of consistency surrounding the definition of intervention fidelity (i.e. too many definitions)	Not sure. I work in pharma sponsored clinical trials, so maybe intervention fidelity is completed by the study sponsor and not the research teams?	Clear understanding of the definition of intervention fidelity;Good knowledge of how to assess or enhance it;Availability of validated tools or checklists for assessment or enhancement;Availability of practical guidance on strategies and how to adapt them to individual trials;Perceived importance by researchers;Perceived importance by academic journals;Availability of reporting criteria specific …	Who should complete the intervention fidelity analysis?	Undecided	Never	Yes	Webinars;Online courses
2017/08/07 1:08:08 pm CET	I agree	Yes	38	Female	England	PhD	Psychology;Public health	Researcher;Principal investigator	Design/development;Delivering the intervention;Data collection;Data analysis;Reporting	8	8	Yes	Delivering the intervention to the participants or patients as it was designed		7	No							No		None	2	Poor knowledge or understanding of intervention fidelity;Lack of criteria specifying acceptable levels of intervention fidelity;Lack of practical guidance about intervention fidelity;Lack of journal requirement for publication	Poor knowledge, lack of awareness & guidelines	Clear understanding of the definition of intervention fidelity;Good knowledge of how to assess or enhance it;Availability of validated tools or checklists for assessment or enhancement;Perceived importance by researchers;Perceived importance by academic journals	Training from UG level, understanding importance, having set guidelines	Important	Never	Yes	Workshops;Webinars
2017/08/07 1:10:34 pm CET	I agree	Yes	36	Female	Scotland	Undergraduate degree	Nursing/midwifery	Researcher	Delivering the intervention;Data collection;Data analysis;Reporting	1	1	Yes	None of the above		6	Yes	Direct observation	3	Protocol review group (i.e. an expert committee to review and amend clinical protocols before implementation)	3	3	3			Updated National Institute of Health Behaviour Change Consortium Treatment Fidelity Framework tool (Borrelli, 2011)	3	Inconsistent terminology surrounding intervention fidelity (i.e. too many synonyms);Lack of perceived importance of intervention fidelity;Cost;Time restraints		Good knowledge of how to assess or enhance it;Perceived importance by researchers;Space allowances/reporting requirements within academic journals		Important	Never	Yes	Workshops;Seminars
2017/08/07 1:16:59 pm CET	I agree	Yes		Male	England	PhD	Psychology	Principal investigator	Design/development;Delivering the intervention;Data collection;Data analysis;Reporting	30	15	Yes	Ensuring those who deliver the intervention (e.g. doctors, therapists, allied health professionals) are adequately trained;Ensuring that any training given to intervention providers is conducted as intended;Delivering the intervention to the participants or patients as it was designed		8	Yes	Audio-recording;Video-recording;Provider self-report record;Provider interview (in person, or by phone);Participant interview (in person, or by phone)	4	Treatment manual or scripted curriculum;Training manual (to standardize training given to those delivering the intervention);Reminder checklists (used before delivery by those delivering the intervention)	4	4	4			None	3	Lack of practical guidance about intervention fidelity;Resistance/perceived resistance from those who deliver the intervention around monitoring/assessment;Core components of interventions not sufficiently identified	The extent to which the process detracts from the delivery	Availability of practical guidance on strategies and how to adapt them to individual trials;Perceived importance by researchers		Important	Informal self directed research (e.g. self-directed reading)	Yes	Workshops;Online courses
2017/08/07 2:23:49 pm CET	I agree	Yes	52	Female	England	Masters degree	Nursing/midwifery;Public health;Health services research;Education	Researcher;Principal investigator;Trial methodologist (someone who specializes in the methods of how trials are designed, run, analyzed and reported)	Design/development;Data collection;Data analysis;Reporting;Managing the intervention	25	15	Yes	Ensuring that interventions adequately reflect their underlying theory (e.g. Theory of Planned Behaviour) or hypothesised mechanisms of action (e.g. using mediation analysis);Ensuring adequate difference between the treatment and control groups (i.e. treatment differentiation);Ensuring that any training given to intervention providers is conducted as intended;Delivering the intervention to the pa…		9	Yes	Direct observation;Provider self-report record;Provider interview (in person, or by phone);Participant self-report record;Participant interview (in person, or by phone);Exit questionnaires	4	Protocol review group (i.e. an expert committee to review and amend clinical protocols before implementation);Treatment manual or scripted curriculum;Training manual (to standardize training given to those delivering the intervention)	4	3	4			Conceptual Framework for Implementation Fidelity (Carroll et al, 2007)	5	Poor knowledge or understanding of intervention fidelity;Ambiguity and lack of consistency surrounding the definition of intervention fidelity (i.e. too many definitions);Lack of criteria specifying acceptable levels of intervention fidelity;Lack of practical guidance about intervention fidelity;Lack of agreement regarding the most appropriate strategies of enhancement/assessment;Resistance/perce…	Resistance from intervention deliverers to have their delivery assessed; the tension between the expectations of the developers and the reality of real-world delivery (which makes agreement about what constitutes high fidelity difficult to achieve); the challenges of creating a fidelity measure that adequately captures the complexity of the intervention/delivery.	Clear understanding of the definition of intervention fidelity;Good knowledge of how to assess or enhance it;Availability of validated tools or checklists for assessment or enhancement;Availability of practical guidance on strategies and how to adapt them to individual trials;Space allowances/reporting requirements within academic journals;Accessibility of methodologists or people with skills to …	Availability of practical guidance; validated tools; good knowledge of how to enhance/assess it.	Very important	Informal self directed research (e.g. self-directed reading)	Yes	Workshops;Webinars;Seminars;Lectures		I think fidelity is central to the findings of any complex trial. I'm a strong advocate of the need for rigorous and transparent assessment of fidelity, but think that fidelity measures need to be flexible and bespoke to fit the intervention circumstances. When managing one trial intervention, I realised that the degree of pressure I was putting on intervention deliverers to follow and report on …
2017/08/07 3:53:38 pm CET	I agree	Yes	59	Female	United States	PhD	Medical;Nursing/midwifery;Public health	Researcher;Principal investigator;Trial methodologist (someone who specializes in the methods of how trials are designed, run, analyzed and reported);Research practitioner	Design/development;Delivering the intervention;Data collection;Data analysis;Reporting	30	30	Yes	Ensuring those who deliver the intervention (e.g. doctors, therapists, allied health professionals) are adequately trained;Ensuring that any training given to intervention providers is conducted as intended;Delivering the intervention to the participants or patients as it was designed;Ensuring that the participant or patient has received (e.g. attended) and understood the intervention;Ensuring th…		10	Yes	Direct observation;Provider self-report record;Participant self-report record;Participant follow-up visits;Exit questionnaires;Assessment of treatment receipt	2	Protocol review group (i.e. an expert committee to review and amend clinical protocols before implementation);Treatment manual or scripted curriculum;Training manual (to standardize training given to those delivering the intervention);Reminder checklists (used before delivery by those delivering the intervention);interim analyses	2	2	2			Conceptual Framework for Implementation Fidelity (Carroll et al, 2007);resnick model	4	Inconsistent terminology surrounding intervention fidelity (i.e. too many synonyms);Ambiguity and lack of consistency surrounding the definition of intervention fidelity (i.e. too many definitions);Lack of criteria specifying acceptable levels of intervention fidelity;Lack of agreement regarding the most appropriate strategies of enhancement/assessment;Lack of journal requirement for publication;…	Lack of consistency in implementing and reporting IF; cost; discipline-specific variations	Availability of validated tools or checklists for assessment or enhancement;Availability of practical guidance on strategies and how to adapt them to individual trials;Perceived importance by academic journals;Accessibility of methodologists or people with skills to implement intervention fidelity strategies;Funding or monetary resources	Standard procedures, journal requirements, allocation of funding	Very important	Received formal teaching (e.g. attended workshops, seminars, lectures)	Yes	Workshops
2017/08/07 4:01:06 pm CET	I agree	Yes	24	Female	Republic of Ireland	Undergraduate degree	Allied health professionals;Health services research	Researcher;Principal investigator;Student	Design/development;Data collection;Data analysis;Reporting	3	2	No		Implementation adherence;Programme adherence;Treatment integrity	7	No							Not sure		None	4	Inconsistent terminology surrounding intervention fidelity (i.e. too many synonyms);Lack of criteria specifying acceptable levels of intervention fidelity;Lack of agreement regarding the most appropriate strategies of enhancement/assessment;Cost;Time restraints	Time restraints, cost and lack of agreement regarding the most appropriate strategy	Clear understanding of the definition of intervention fidelity;Good knowledge of how to assess or enhance it;Availability of validated tools or checklists for assessment or enhancement;Availability of practical guidance on strategies and how to adapt them to individual trials;Space allowances/reporting requirements within academic journals;Accessibility of methodologists or people with skills to …	Time, funding and good knowledge of how to assess	Important	Never	Yes	Workshops;Webinars;Online courses
2017/08/07 7:44:08 pm CET	I agree	Yes	60	Male	Republic of Ireland	PhD	Medical;e-health	Researcher;Trial methodologist (someone who specializes in the methods of how trials are designed, run, analyzed and reported);Design, project management	Design/development;Data collection;Data analysis;Reporting;Publishing	33	25	No		Implementation adherence;Programme adherence;Implementation integrity;Treatment integrity;Procedural reliability	6	Yes	Direct observation;Provider self-report record;Participant self-report record;Participant follow-up visits;Participant interview (in person, or by phone);Exit questionnaires	4	Protocol review group (i.e. an expert committee to review and amend clinical protocols before implementation);Treatment manual or scripted curriculum;Training manual (to standardize training given to those delivering the intervention);Reminder checklists (used before delivery by those delivering the intervention)	4	3	3			None	4	Poor knowledge or understanding of intervention fidelity;Inconsistent terminology surrounding intervention fidelity (i.e. too many synonyms);Ambiguity and lack of consistency surrounding the definition of intervention fidelity (i.e. too many definitions);Resistance/perceived resistance from those who deliver the intervention around monitoring/assessment;Space limitations for journal publication;L…		Clear understanding of the definition of intervention fidelity;Good knowledge of how to assess or enhance it;Availability of validated tools or checklists for assessment or enhancement;Availability of practical guidance on strategies and how to adapt them to individual trials;Time		Important	Informal self directed research (e.g. self-directed reading)	Yes	Webinars;Online courses
2017/08/07 11:36:23 pm CET	I agree	Yes	42	Male	Switzerland	PhD	Medical;Nursing/midwifery;Allied health professionals;Psychology;Public health;Health services research	Researcher;Principal investigator;Trial methodologist (someone who specializes in the methods of how trials are designed, run, analyzed and reported);Statistician;Epidemiologist;Practitioner	Design/development;Data analysis;Reporting	12	5	Yes	Delivering the intervention to the participants or patients as it was designed		4	No							Yes	The intervention was already routinely applied and implemented in usual management.	Updated National Institute of Health Behaviour Change Consortium Treatment Fidelity Framework tool (Borrelli, 2011);Conceptual Framework for Implementation Fidelity (Carroll et al, 2007);Karas et al. 2016	5	Lack of perceived importance of intervention fidelity;Core components of interventions not sufficiently identified;Lack of journal requirement for publication;Cost;Time restraints	Time, costs, not formulated in CONSORT	Good knowledge of how to assess or enhance it;Availability of validated tools or checklists for assessment or enhancement;Perceived importance by researchers;Perceived importance by academic journals;Availability of reporting criteria specific to intervention fidelity;Funding or monetary resources;Time	Reviewers and editors request intervention fidelity to be evaluated for articles to be published, better understanding of the border between fidelity and adaptability, have publishers make guidelines visible	Very important	Never	No		Available online information seems sufficient	Ideally, complex intervention clinical trials should be preceded by a feasibility study. Monitoring fidelity and analyzing adaptations which could be of interest can then take place. During the trial, intervention fidelity can then be assessed knowing where deviations can occur. I therefore believe that guidelines for fidelity should also be included in what we mean by pilot trial.
2017/08/08 12:52:06 am CET	I agree	Yes	47	Female	new zealand	PhD	Psychology	Researcher;Principal investigator	Design/development;Delivering the intervention;Data collection;Data analysis;Reporting	20	10	No		Treatment fidelity;Treatment integrity	7	Yes	enssuring compliance with consumption of pills														Very important					after starting the survey I realized I wasn't the best person to ask as I have only done trials using pills!
2017/08/08 2:26:20 am CET	I agree	No
2017/08/08 9:54:55 am CET	I agree	Yes	45	Female	Republic of Ireland	Masters degree	Medical;Nursing/midwifery	Researcher	Design/development;Delivering the intervention;Data collection	17		Yes	Ensuring those who deliver the intervention (e.g. doctors, therapists, allied health professionals) are adequately trained;Ensuring that any training given to intervention providers is conducted as intended;Delivering the intervention to the participants or patients as it was designed		3	No							No		None	1	Poor knowledge or understanding of intervention fidelity;Lack of perceived importance of intervention fidelity	Lack of knowledge, time, not built into protocols	Clear understanding of the definition of intervention fidelity;Good knowledge of how to assess or enhance it;Availability of validated tools or checklists for assessment or enhancement;Perceived importance by researchers;Accessibility of methodologists or people with skills to implement intervention fidelity strategies;Funding or monetary resources;Time	knowledge, tools, time	Undecided	Never	Yes	Webinars;Online courses
2017/08/08 10:11:57 am CET	I agree	Yes		Female	England	Masters degree	Allied health professionals;Public health;Health services research	Trial methodologist (someone who specializes in the methods of how trials are designed, run, analyzed and reported);Research practitioner;Practitioner	Design/development;Delivering the intervention;Data collection;Data analysis;Reporting	18	18	Yes	Ensuring that interventions adequately reflect their underlying theory (e.g. Theory of Planned Behaviour) or hypothesised mechanisms of action (e.g. using mediation analysis);Ensuring adequate difference between the treatment and control groups (i.e. treatment differentiation);Ensuring those who deliver the intervention (e.g. doctors, therapists, allied health professionals) are adequately traine…		8	Yes	Direct observation;Provider self-report record;Provider interview (in person, or by phone);Participant self-report record;Participant follow-up visits;Participant interview (in person, or by phone);Exit questionnaires	4	Treatment manual or scripted curriculum;Training manual (to standardize training given to those delivering the intervention);Reminder checklists (used before delivery by those delivering the intervention)	4	4	4			None	3	Poor knowledge or understanding of intervention fidelity;Ambiguity and lack of consistency surrounding the definition of intervention fidelity (i.e. too many definitions);Lack of criteria specifying acceptable levels of intervention fidelity;Lack of practical guidance about intervention fidelity;Lack of agreement regarding the most appropriate strategies of enhancement/assessment;Lack of perceive…	Lack of time/money/prioritising of feasiblity/piloting work to establish core components etc - this then informs the amount of flexibility that can be 'tolerated' etc	Clear understanding of the definition of intervention fidelity;Good knowledge of how to assess or enhance it;Availability of validated tools or checklists for assessment or enhancement;Availability of practical guidance on strategies and how to adapt them to individual trials;Perceived importance by researchers;Perceived importance by academic journals;Availability of reporting criteria specific …	Good knowledge of how to assess or enhance it Availability of practical guidance on strategies and how to adapt them to individual trials Availability of reporting criteria specific to intervention fidelity	Very important	Informal self directed research (e.g. self-directed reading)	Yes	Workshops;Seminars;Lectures
2017/08/08 10:38:36 am CET	I agree	Yes	33	Female	Wales	PhD	Public health	Researcher;Principal investigator	Design/development;Data collection;Data analysis;Reporting	9	4	Yes	Ensuring that interventions adequately reflect their underlying theory (e.g. Theory of Planned Behaviour) or hypothesised mechanisms of action (e.g. using mediation analysis);Ensuring those who deliver the intervention (e.g. doctors, therapists, allied health professionals) are adequately trained;Ensuring that any training given to intervention providers is conducted as intended;Delivering the in…		7	Yes	Direct observation;Audio-recording;Provider self-report record;Provider interview (in person, or by phone);Participant interview (in person, or by phone);Exit questionnaires;validated measures of fidelity (e.g. use of validated coding schemes to assess fidelity of motivational interviewing delivery)	2	Treatment manual or scripted curriculum;Training manual (to standardize training given to those delivering the intervention)	3	2	3			None	4	Inconsistent terminology surrounding intervention fidelity (i.e. too many synonyms);Ambiguity and lack of consistency surrounding the definition of intervention fidelity (i.e. too many definitions);Lack of criteria specifying acceptable levels of intervention fidelity;Lack of practical guidance about intervention fidelity;Lack of perceived importance of intervention fidelity;Core components of in…	I think historically the problem has been interventions not being sufficiently theorised (usually theory seems an ad-hoc add-on) and thus assessing fidelity is difficult to do if it is not known what the core mechanisms of action are, and thus what the key components that need to be delivered are	Good knowledge of how to assess or enhance it;Availability of practical guidance on strategies and how to adapt them to individual trials;Perceived importance by academic journals;Space allowances/reporting requirements within academic journals;Funding or monetary resources	I think practical guidance is most important as a facilitator to the other things on this list becoming more of a reality, but I'm not sure if it is possible - i feel there is too much variation in what fidelity means for different interventions that a one-size-fits-all approach probably isn't possible	Very important	Informal self directed research (e.g. self-directed reading)	Yes	Workshops
2017/08/08 10:48:04 am CET	I agree	Yes	38	Male	Republic of Ireland	PhD	Allied health professionals;Psychology;Health services research	Researcher	Design/development;Delivering the intervention;Data collection;Reporting	8	4	Yes	Ensuring that interventions adequately reflect their underlying theory (e.g. Theory of Planned Behaviour) or hypothesised mechanisms of action (e.g. using mediation analysis);Ensuring adequate difference between the treatment and control groups (i.e. treatment differentiation);Ensuring those who deliver the intervention (e.g. doctors, therapists, allied health professionals) are adequately traine…		8	Yes	Direct observation;Audio-recording;Provider self-report record;Provider interview (in person, or by phone);Participant self-report record;Participant interview (in person, or by phone);Exit questionnaires	4	Protocol review group (i.e. an expert committee to review and amend clinical protocols before implementation);Treatment manual or scripted curriculum;Training manual (to standardize training given to those delivering the intervention);Reminder checklists (used before delivery by those delivering the intervention)	4	4	3			National Institute of Health Behaviour Change Consortium Treatment Fidelity Framework tool (Borrelli et al, 2005);Updated National Institute of Health Behaviour Change Consortium Treatment Fidelity Framework tool (Borrelli, 2011)	4	Poor knowledge or understanding of intervention fidelity;Ambiguity and lack of consistency surrounding the definition of intervention fidelity (i.e. too many definitions);Lack of criteria specifying acceptable levels of intervention fidelity;Lack of practical guidance about intervention fidelity;Core components of interventions not sufficiently identified;Cost;Time restraints	Lack of knowledlge / understanding of IF being more then assessment of intervention delivery; time and cost implications; Lack of criteria for acceptable levels	Clear understanding of the definition of intervention fidelity;Good knowledge of how to assess or enhance it;Availability of validated tools or checklists for assessment or enhancement;Availability of reporting criteria specific to intervention fidelity;Time	as above; enhanced knowledge, guidelines around assessment / enhancement / time	Very important	Received formal teaching (e.g. attended workshops, seminars, lectures)	Yes	Workshops;Online courses
2017/08/08 11:15:26 am CET	I agree	Yes	36	Male	Republic of Ireland	Undergraduate degree	Medical;Nursing/midwifery;Public health;Health services research	Researcher;Principal investigator;Research practitioner;Coordinator	Design/development;Delivering the intervention;Data collection;Reporting	12	12	Yes	Ensuring that interventions adequately reflect their underlying theory (e.g. Theory of Planned Behaviour) or hypothesised mechanisms of action (e.g. using mediation analysis)		3	No							Not sure		None	3	Lack of criteria specifying acceptable levels of intervention fidelity;Cost;Time restraints		Good knowledge of how to assess or enhance it;Availability of validated tools or checklists for assessment or enhancement;Perceived importance by researchers;Availability of reporting criteria specific to intervention fidelity		Important	Never	Yes	Webinars;Online courses
2017/08/08 11:16:27 am CET	I agree	Yes	27	Female	England	Undergraduate degree	Psychology;Public health;Health services research	Researcher;Epidemiologist	Design/development;Delivering the intervention;Data collection;Data analysis;Reporting	4	4	Yes	Ensuring those who deliver the intervention (e.g. doctors, therapists, allied health professionals) are adequately trained;Ensuring that any training given to intervention providers is conducted as intended;Delivering the intervention to the participants or patients as it was designed;Ensuring that the participant or patient has received (e.g. attended) and understood the intervention		5	Yes	Direct observation;Participant interview (in person, or by phone)	2	None	1	1	2			None	1	Poor knowledge or understanding of intervention fidelity;Inconsistent terminology surrounding intervention fidelity (i.e. too many synonyms);Lack of perceived importance of intervention fidelity				Undecided	Never	Yes	Workshops;Webinars;Online courses
2017/08/08 11:16:45 am CET	I agree	No
2017/08/08 11:19:10 am CET	I agree	Yes	59	Female	Republic of Ireland	PhD	Allied health professionals	Researcher	Design/development;Data collection;Data analysis;Reporting	>25	about 10	No		Implementation adherence;Programme adherence;Programme fidelity;Treatment integrity;Procedural reliability	6	Yes	Provider self-report record;Provider interview (in person, or by phone);Participant interview (in person, or by phone)	3	Training manual (to standardize training given to those delivering the intervention);Reminder checklists (used before delivery by those delivering the intervention)	3	3	3			None	3	Inconsistent terminology surrounding intervention fidelity (i.e. too many synonyms);Lack of criteria specifying acceptable levels of intervention fidelity;Lack of agreement regarding the most appropriate strategies of enhancement/assessment;Resistance/perceived resistance from those who deliver the intervention regarding the use of treatment manual (e.g. limiting treatment flexibility)		Clear understanding of the definition of intervention fidelity;Good knowledge of how to assess or enhance it;Availability of validated tools or checklists for assessment or enhancement;Availability of practical guidance on strategies and how to adapt them to individual trials		Very important	Never	No		Now I've done this survey I'll look it up
2017/08/08 11:21:44 am CET	I agree	Yes	33	Female	Republic of Ireland	Masters degree	Medical	Research Nurse	Design/development;Delivering the intervention;Data collection;Reporting	3	2	No		I am not familiar with any of these terms	1	No							Not sure		None	1	Poor knowledge or understanding of intervention fidelity;Inconsistent terminology surrounding intervention fidelity (i.e. too many synonyms);Ambiguity and lack of consistency surrounding the definition of intervention fidelity (i.e. too many definitions);Lack of perceived importance of intervention fidelity;Lack of journal requirement for publication;Time restraints		Clear understanding of the definition of intervention fidelity;Good knowledge of how to assess or enhance it;Availability of validated tools or checklists for assessment or enhancement;Availability of practical guidance on strategies and how to adapt them to individual trials;Perceived importance by researchers;Perceived importance by academic journals;Availability of reporting criteria specific …		Undecided	Never	Yes	Workshops;Seminars
2017/08/08 11:23:39 am CET	I agree	Yes	36	Female	Republic of Ireland	Masters degree	Allied health professionals	Researcher;Principal investigator	Design/development;Data collection;Data analysis	1	1	Yes	Ensuring that interventions adequately reflect their underlying theory (e.g. Theory of Planned Behaviour) or hypothesised mechanisms of action (e.g. using mediation analysis);Ensuring adequate difference between the treatment and control groups (i.e. treatment differentiation);Ensuring those who deliver the intervention (e.g. doctors, therapists, allied health professionals) are adequately traine…		6	Yes	Provider self-report record;Provider interview (in person, or by phone);Participant interview (in person, or by phone)	3	Treatment manual or scripted curriculum;Training manual (to standardize training given to those delivering the intervention)	3	3	2			None	4	Resistance/perceived resistance from those who deliver the intervention regarding the use of treatment manual (e.g. limiting treatment flexibility);Core components of interventions not sufficiently identified	I think the interventions themselves have not been properly understood as to their mechanisms of change in my area, so even the providers themselves might not understand the underlying components	Good knowledge of how to assess or enhance it;Availability of practical guidance on strategies and how to adapt them to individual trials;Perceived importance by academic journals;Space allowances/reporting requirements within academic journals;Funding or monetary resources	the interventions need much more space in journal articles to be described more fully so as to be replicable or comparable. I think in the area of allied health professionals a lot more work needs to be done on comparing work cross-professionally i.e. an occupational therapist may be using CBT-based intervention, but will rarely see that as comparable to the CBT research published in psychology l…	Very important	Informal self directed research (e.g. self-directed reading)	Yes	Workshops;Webinars;Seminars;Online courses
2017/08/08 11:24:28 am CET	I agree	Yes	31	Female	Scotland	PhD	Nursing/midwifery;Allied health professionals;Health services research	Researcher	Design/development;Delivering the intervention;Data collection;Reporting	10	3	Yes	Ensuring those who deliver the intervention (e.g. doctors, therapists, allied health professionals) are adequately trained;Ensuring that any training given to intervention providers is conducted as intended;Delivering the intervention to the participants or patients as it was designed		7	Yes	Direct observation;Provider self-report record;Provider interview (in person, or by phone);Participant interview (in person, or by phone)	3	Protocol review group (i.e. an expert committee to review and amend clinical protocols before implementation);Treatment manual or scripted curriculum;Training manual (to standardize training given to those delivering the intervention);Reminder checklists (used before delivery by those delivering the intervention)	3	2	2			Conceptual Framework for Implementation Fidelity (Carroll et al, 2007)	4	Inconsistent terminology surrounding intervention fidelity (i.e. too many synonyms);Lack of criteria specifying acceptable levels of intervention fidelity;Space limitations for journal publication	Expectation of some flexibility by health staff, lack of time for staff delivering interventions in clinical setting, lack of space in journals / not the priority of reporting.	Clear understanding of the definition of intervention fidelity;Good knowledge of how to assess or enhance it;Availability of validated tools or checklists for assessment or enhancement;Perceived importance by researchers;Perceived importance by academic journals;Accessibility of methodologists or people with skills to implement intervention fidelity strategies;Time	More time for health staff delivering interventions, more acceptance by staff of important of fidelity.	Important	Informal self directed research (e.g. self-directed reading)	Yes	Webinars;Online courses
2017/08/08 11:29:52 am CET	I agree	Yes	44	Female	Republic of Ireland	PhD	Nursing/midwifery;Health services research	Research nurse	Delivering the intervention;Data collection;Reporting	10	1	No		I am not familiar with any of these terms	1	No							Not sure		None	1	Poor knowledge or understanding of intervention fidelity;Inconsistent terminology surrounding intervention fidelity (i.e. too many synonyms);Ambiguity and lack of consistency surrounding the definition of intervention fidelity (i.e. too many definitions);Lack of practical guidance about intervention fidelity;Lack of perceived importance of intervention fidelity;Resistance/perceived resistance fro…		Clear understanding of the definition of intervention fidelity;Good knowledge of how to assess or enhance it;Availability of validated tools or checklists for assessment or enhancement;Perceived importance by researchers;Funding or monetary resources;Time		Very important	Never	Yes	Workshops;Webinars;Seminars;Lectures;Online courses		No, thanks
2017/08/08 12:12:26 pm CET	I agree	Yes	31	Female	Republic of Ireland	Masters degree	Medical	Researcher	Design/development;Delivering the intervention;Data collection;Reporting	2	0	No		Implementation adherence;Programme adherence;Treatment integrity;Procedural reliability	6	No							Not sure		None	1	Inconsistent terminology surrounding intervention fidelity (i.e. too many synonyms);Lack of criteria specifying acceptable levels of intervention fidelity;Lack of practical guidance about intervention fidelity;Cost;Time restraints		Good knowledge of how to assess or enhance it;Perceived importance by researchers;Time		Important	Never	Yes	Workshops;Seminars;Online courses
2017/08/08 12:12:36 pm CET	I agree	Yes	25	Female	Republic of Ireland	PhD	Public health	Student	Design/development;Delivering the intervention;Data collection;Data analysis;Reporting	4	4	No		Implementation adherence;Programme adherence;Treatment integrity	5	Yes	Direct observation;Participant follow-up visits;Participant interview (in person, or by phone)	5	Training manual (to standardize training given to those delivering the intervention);Reminder checklists (used before delivery by those delivering the intervention)	4	4	2			None	3	Poor knowledge or understanding of intervention fidelity;Inconsistent terminology surrounding intervention fidelity (i.e. too many synonyms);Ambiguity and lack of consistency surrounding the definition of intervention fidelity (i.e. too many definitions);Lack of agreement regarding the most appropriate strategies of enhancement/assessment;Space limitations for journal publication;Lack of journal …	poor understanding of its importance & ways to enhance intervention fidelity, lack of journal requirement	Clear understanding of the definition of intervention fidelity;Good knowledge of how to assess or enhance it;Availability of validated tools or checklists for assessment or enhancement;Availability of practical guidance on strategies and how to adapt them to individual trials;Perceived importance by researchers;Perceived importance by academic journals;Availability of reporting criteria specific …	Clear knowledge, checklist and allocated journal space	Very important	Never	Yes	Workshops;Seminars;Lectures
2017/08/08 12:44:45 pm CET	I agree	Yes		Female	Republic of Ireland	Masters degree	Health services research	Researcher;Project manager	Design/development;Data collection;Reporting;Ethics applications; study management	8	5	Yes	Ensuring those who deliver the intervention (e.g. doctors, therapists, allied health professionals) are adequately trained;Ensuring that any training given to intervention providers is conducted as intended;Delivering the intervention to the participants or patients as it was designed;Ensuring that the participant or patient has received (e.g. attended) and understood the intervention		5	Yes	Direct observation;Provider self-report record;Participant self-report record	2	Protocol review group (i.e. an expert committee to review and amend clinical protocols before implementation);Treatment manual or scripted curriculum;Training manual (to standardize training given to those delivering the intervention)	2	1	1				3	Poor knowledge or understanding of intervention fidelity;Ambiguity and lack of consistency surrounding the definition of intervention fidelity (i.e. too many definitions);Lack of practical guidance about intervention fidelity;Lack of perceived importance of intervention fidelity;Resistance/perceived resistance from those who deliver the intervention regarding the use of treatment manual (e.g. lim…	Lack of understanding of the need for; resistance from deliverers; cost	Clear understanding of the definition of intervention fidelity;Good knowledge of how to assess or enhance it;Availability of practical guidance on strategies and how to adapt them to individual trials;Perceived importance by researchers;Funding or monetary resources;Time	Clear understanding of; perceived importance by researchers; time/funding	Important	Never	No		I have sufficient understanding of the importance of intervention fidelity for my role - others need to know the detail
2017/08/08 12:55:51 pm CET	I agree	No
2017/08/08 1:28:56 pm CET	I agree	Yes	29	Female	Canada	Masters degree	Medical	Researcher;Clinical Research Manager	Design/development;Delivering the intervention;Data collection;Data analysis;Reporting	6	6	Yes	Ensuring those who deliver the intervention (e.g. doctors, therapists, allied health professionals) are adequately trained;Ensuring that any training given to intervention providers is conducted as intended;Delivering the intervention to the participants or patients as it was designed;Ensuring that the participant or patient has received (e.g. attended) and understood the intervention		9	Yes	Direct observation;Provider self-report record;Provider interview (in person, or by phone);Participant self-report record;Participant follow-up visits;Participant interview (in person, or by phone);Exit questionnaires	5	Protocol review group (i.e. an expert committee to review and amend clinical protocols before implementation);Treatment manual or scripted curriculum;Training manual (to standardize training given to those delivering the intervention);Reminder checklists (used before delivery by those delivering the intervention)	5	4	4			None	4	Poor knowledge or understanding of intervention fidelity;Inconsistent terminology surrounding intervention fidelity (i.e. too many synonyms);Ambiguity and lack of consistency surrounding the definition of intervention fidelity (i.e. too many definitions);Lack of criteria specifying acceptable levels of intervention fidelity;Lack of practical guidance about intervention fidelity;Lack of agreement …	1) Resistance/perceived resistance from those who deliver the intervention around monitoring/assessment; 2) Resistance/perceived resistance from those who deliver the intervention regarding the use of treatment manual (e.g. limiting treatment flexibility); and 3) Lack of journal requirement for publication.	Clear understanding of the definition of intervention fidelity;Good knowledge of how to assess or enhance it;Availability of validated tools or checklists for assessment or enhancement;Availability of practical guidance on strategies and how to adapt them to individual trials;Perceived importance by researchers;Perceived importance by academic journals;Availability of reporting criteria specific …	1) Availability of practical guidance on strategies and how to adapt them to individual trials; 2) Perceived importance by academic journals; and 3) Perceived importance by researchers.	Very important	Informal self directed research (e.g. self-directed reading)	Yes	Workshops;Webinars;Lectures
2017/08/08 1:29:10 pm CET	I agree	Yes	49	Female	Scotland	PhD	Allied health professionals;Public health;Health services research	Researcher;Principal investigator	Design/development;Delivering the intervention;Data collection;Data analysis;Reporting	24	10	Yes	Ensuring that interventions adequately reflect their underlying theory (e.g. Theory of Planned Behaviour) or hypothesised mechanisms of action (e.g. using mediation analysis);Ensuring those who deliver the intervention (e.g. doctors, therapists, allied health professionals) are adequately trained;Ensuring that any training given to intervention providers is conducted as intended;Delivering the in…		8	Yes	Direct observation;Video-recording;Provider self-report record;Participant interview (in person, or by phone)	3	Treatment manual or scripted curriculum;Training manual (to standardize training given to those delivering the intervention);Reminder checklists (used before delivery by those delivering the intervention)	3	2	2			Conceptual Framework for Implementation Fidelity (Carroll et al, 2007)	4	Poor knowledge or understanding of intervention fidelity;Inconsistent terminology surrounding intervention fidelity (i.e. too many synonyms);Ambiguity and lack of consistency surrounding the definition of intervention fidelity (i.e. too many definitions);Lack of criteria specifying acceptable levels of intervention fidelity;Lack of practical guidance about intervention fidelity;Lack of agreement …	lack of understanding of need!, cost of documenting/implementing procedures to check on fidelity, lack of a push from funders to include this	Good knowledge of how to assess or enhance it;Availability of validated tools or checklists for assessment or enhancement;Availability of practical guidance on strategies and how to adapt them to individual trials;Perceived importance by researchers;Perceived importance by academic journals;Availability of reporting criteria specific to intervention fidelity;Space allowances/reporting requirement…	guidance on how to, journal facilitation, accessibility of those who know how	Very important	Informal self directed research (e.g. self-directed reading)	Yes	Webinars;Online courses
2017/08/08 1:51:52 pm CET	I agree	Yes	48	Female	Canada	Masters degree	Medical;Nursing/midwifery;Allied health professionals	Research practitioner	Delivering the intervention;Data collection;Data analysis;Reporting	16	16	No		I am not familiar with any of these terms	3	No							No		None	2	Poor knowledge or understanding of intervention fidelity		Clear understanding of the definition of intervention fidelity;Good knowledge of how to assess or enhance it;Availability of validated tools or checklists for assessment or enhancement;Perceived importance by researchers	the first 3 answers above	Important	Never	Yes	Webinars;Online courses
2017/08/08 2:03:53 pm CET	I agree	No
2017/08/08 2:17:05 pm CET	I agree	Yes	54	Male	Republic of Ireland	MD	Medical	Principal investigator	Delivering the intervention;Data collection;Reporting	15	8	No		I am not familiar with any of these terms	2	No							Not sure		None	2	Poor knowledge or understanding of intervention fidelity;Inconsistent terminology surrounding intervention fidelity (i.e. too many synonyms);Lack of practical guidance about intervention fidelity;Lack of perceived importance of intervention fidelity;Core components of interventions not sufficiently identified;Lack of journal requirement for publication		Clear understanding of the definition of intervention fidelity;Good knowledge of how to assess or enhance it;Availability of practical guidance on strategies and how to adapt them to individual trials;Perceived importance by academic journals;Funding or monetary resources		Undecided	Never	Yes	Workshops;Lectures
2017/08/08 4:35:02 pm CET	I agree	Yes	53	Female	Canada	Undergraduate degree	Medical;Allied health professionals;Health services research	Research Coordinator	Design/development;Delivering the intervention;Data collection;Data analysis;Reporting	20	20	No		Programme adherence;Implementation integrity;Treatment integrity;Procedural reliability	7	Yes	Direct observation;Protocol adherence reports by centre and study	4	Protocol review group (i.e. an expert committee to review and amend clinical protocols before implementation);Treatment manual or scripted curriculum;Training manual (to standardize training given to those delivering the intervention);Reminder checklists (used before delivery by those delivering the intervention)	4	4	4			None	3	Lack of criteria specifying acceptable levels of intervention fidelity;Resistance/perceived resistance from those who deliver the intervention regarding the use of treatment manual (e.g. limiting treatment flexibility);Resistance/perceived resistance from those who deliver the intervention around monitoring/assessment		Clear understanding of the definition of intervention fidelity;Good knowledge of how to assess or enhance it;Availability of validated tools or checklists for assessment or enhancement;Availability of practical guidance on strategies and how to adapt them to individual trials;Perceived importance by researchers;Perceived importance by academic journals;Availability of reporting criteria specific …	needs to be directed at the person/person who is responsible for adherence-not general information realistic adherence limits	Very important	Received formal teaching (e.g. attended workshops, seminars, lectures)	Yes	Workshops;Webinars;Seminars;Lectures;Online courses
2017/08/08 6:37:24 pm CET	I agree	Yes	44	Female	Canada	PhD	Medical;Nursing/midwifery;Allied health professionals;Health services research;knowledge translation	Researcher;Student;Research practitioner;knowledge translation scientist	Design/development;Delivering the intervention;Data collection;Data analysis;Reporting;dissemination, implementation, scale, syntheses to inform the trial	18	5	Yes	Ensuring that interventions adequately reflect their underlying theory (e.g. Theory of Planned Behaviour) or hypothesised mechanisms of action (e.g. using mediation analysis);Ensuring adequate difference between the treatment and control groups (i.e. treatment differentiation);Ensuring those who deliver the intervention (e.g. doctors, therapists, allied health professionals) are adequately traine…		7	Yes	Direct observation;Audio-recording;Provider self-report record;Provider interview (in person, or by phone);Participant interview (in person, or by phone);Exit questionnaires	2	Treatment manual or scripted curriculum;Training manual (to standardize training given to those delivering the intervention);Reminder checklists (used before delivery by those delivering the intervention);observation/audit	2	1	1			Conceptual Framework for Implementation Fidelity (Carroll et al, 2007);durlak and dupre 2008, SPIRIT elements	4	Poor knowledge or understanding of intervention fidelity;Inconsistent terminology surrounding intervention fidelity (i.e. too many synonyms);Ambiguity and lack of consistency surrounding the definition of intervention fidelity (i.e. too many definitions);Lack of criteria specifying acceptable levels of intervention fidelity;Lack of practical guidance about intervention fidelity;Lack of agreement …	inability to convince PIs of importance relative to cost/time required to assess fidelity, poor understanding of what it is, lack of ability to understand what can easily be measured/captured	Clear understanding of the definition of intervention fidelity;Good knowledge of how to assess or enhance it;Availability of validated tools or checklists for assessment or enhancement;Availability of practical guidance on strategies and how to adapt them to individual trials;Perceived importance by researchers;Availability of reporting criteria specific to intervention fidelity;Accessibility of …	knowledge and guidelines to structure trials that include fidelity assessments, funding/time	Very important	Informal self directed research (e.g. self-directed reading)	Yes	Workshops;Webinars;Seminars;Online courses;sessions integrated at conferences for implementation science		it is difficult to integrate fidelity into the mix when the major thrust of improvement within health care organizations is structured around fairly ineffectively evaluated and static/inflexible confines of quality improvement models/frameworks. I work in an applied setting and find we either have researcher-driven projects in which the measures are already closed and pre-defined (due to granting…
2017/08/08 7:37:33 pm CET	I agree	No
2017/08/08 7:42:09 pm CET	I agree	Yes	43	Male	Canada	PhD	Medical;Psychology	Principal investigator;Trial methodologist (someone who specializes in the methods of how trials are designed, run, analyzed and reported)	Design/development;Delivering the intervention;Data collection;Data analysis;Reporting	20	16	Yes	Ensuring adequate difference between the treatment and control groups (i.e. treatment differentiation);Ensuring those who deliver the intervention (e.g. doctors, therapists, allied health professionals) are adequately trained;Ensuring that any training given to intervention providers is conducted as intended;Delivering the intervention to the participants or patients as it was designed;Ensuring t…		9	Yes	Direct observation;Audio-recording;Provider self-report record;Participant interview (in person, or by phone);Exit questionnaires	3	Treatment manual or scripted curriculum;Training manual (to standardize training given to those delivering the intervention);Reminder checklists (used before delivery by those delivering the intervention)	3	2	1			None	5	Poor knowledge or understanding of intervention fidelity;Inconsistent terminology surrounding intervention fidelity (i.e. too many synonyms);Ambiguity and lack of consistency surrounding the definition of intervention fidelity (i.e. too many definitions);Lack of criteria specifying acceptable levels of intervention fidelity;Lack of perceived importance of intervention fidelity;Resistance/perceive…	Lack of knowledge, lack of preplanning and testing the intervention, lack of tracking what interventionists are doing.	Clear understanding of the definition of intervention fidelity;Good knowledge of how to assess or enhance it;Availability of validated tools or checklists for assessment or enhancement;Availability of practical guidance on strategies and how to adapt them to individual trials;Perceived importance by academic journals;Accessibility of methodologists or people with skills to implement intervention …	Better communication of fidelity to the community, better tools to assess fidelity, improved access to methodologists	Very important	Received formal teaching (e.g. attended workshops, seminars, lectures)	Yes	Workshops;Webinars;Seminars;Lectures
2017/08/08 8:47:55 pm CET	I agree	Yes	45	Female	Canada	Masters degree	Medical;Psychology	Trial methodologist (someone who specializes in the methods of how trials are designed, run, analyzed and reported)	Design/development;Data collection;Data analysis	20	15	No		Implementation adherence;Programme adherence	8	No							Not sure		None	3	Poor knowledge or understanding of intervention fidelity;Ambiguity and lack of consistency surrounding the definition of intervention fidelity (i.e. too many definitions);Lack of practical guidance about intervention fidelity;Lack of perceived importance of intervention fidelity;Resistance/perceived resistance from those who deliver the intervention regarding the use of treatment manual (e.g. lim…	lack of guidance, resistance, time constraints	Clear understanding of the definition of intervention fidelity;Good knowledge of how to assess or enhance it;Availability of validated tools or checklists for assessment or enhancement;Availability of practical guidance on strategies and how to adapt them to individual trials;Perceived importance by researchers;Perceived importance by academic journals;Funding or monetary resources;Time	guidance, importance by researchers, time	Important	Informal self directed research (e.g. self-directed reading)	Yes	Workshops;Seminars;Online courses
2017/08/09 8:13:30 am CET	I agree	Yes	55	Female	Republic of Ireland	RGN,SCM	Medical	Researcher;Research practitioner	Delivering the intervention;Data collection;Reporting	25	10	No		Implementation adherence;Programme adherence;Programme fidelity;Implementation integrity	5	No							No		None	1	Poor knowledge or understanding of intervention fidelity;Inconsistent terminology surrounding intervention fidelity (i.e. too many synonyms);Lack of practical guidance about intervention fidelity;Core components of interventions not sufficiently identified		Clear understanding of the definition of intervention fidelity;Good knowledge of how to assess or enhance it;Availability of validated tools or checklists for assessment or enhancement;Availability of practical guidance on strategies and how to adapt them to individual trials;Accessibility of methodologists or people with skills to implement intervention fidelity strategies		Very important	Never	Yes	Workshops;Webinars;Online courses		No
2017/08/09 8:22:11 am CET	I agree	Yes	43	Female	England	PhD	Medical	Researcher	Design/development;Delivering the intervention;Data collection;Data analysis;Reporting	10	4	No		Implementation adherence;Programme adherence;Treatment integrity;Procedural reliability	2	Yes	Direct observation;Provider self-report record;Participant self-report record;Participant follow-up visits;Exit questionnaires	2	Protocol review group (i.e. an expert committee to review and amend clinical protocols before implementation);Treatment manual or scripted curriculum;Training manual (to standardize training given to those delivering the intervention);Reminder checklists (used before delivery by those delivering the intervention)	2	2	2			None	2	Poor knowledge or understanding of intervention fidelity;Inconsistent terminology surrounding intervention fidelity (i.e. too many synonyms);Lack of criteria specifying acceptable levels of intervention fidelity		Clear understanding of the definition of intervention fidelity;Good knowledge of how to assess or enhance it	Good GCP training and awareness with intervention fidelity added to the programme	Important	Never	Yes	Webinars;Online courses
2017/08/09 9:06:38 am CET	I agree	No
2017/08/09 9:33:03 am CET	I agree	Yes	52	Male	England	Masters degree	Medical;Nursing/midwifery;Health services research	Research practitioner	Delivering the intervention;Data collection	16	16	No		Implementation adherence;Programme adherence;Implementation integrity;Treatment integrity;Procedural reliability	5	No							Not sure		None	1	Poor knowledge or understanding of intervention fidelity		Clear understanding of the definition of intervention fidelity		Very important	Never	Yes	Workshops;Webinars;Online courses
2017/08/09 10:58:56 am CET	I agree	Yes	53	Female	Republic of Ireland	Masters degree	Nursing/midwifery;Public health;Health services research	Research practitioner	Data collection	10	4	Yes	Ensuring that any training given to intervention providers is conducted as intended;Delivering the intervention to the participants or patients as it was designed;Ensuring that the participant or patient has received (e.g. attended) and understood the intervention		8	Yes	Direct observation;Provider self-report record;Participant self-report record	4	Treatment manual or scripted curriculum;Training manual (to standardize training given to those delivering the intervention);Reminder checklists (used before delivery by those delivering the intervention)	4	4	3			None	3	Lack of criteria specifying acceptable levels of intervention fidelity;Lack of practical guidance about intervention fidelity;Lack of perceived importance of intervention fidelity;Core components of interventions not sufficiently identified;Time restraints	Time, cost, fear	Availability of validated tools or checklists for assessment or enhancement;Availability of practical guidance on strategies and how to adapt them to individual trials;Funding or monetary resources;Time	Stress the importance, time and funding, validated tools or checklists	Important	Formal research (e.g. PhD, MSc in this or related area)	Yes	Workshops		Dealing with human subjects is complex
2017/08/09 12:04:15 pm CET	I agree	Yes	50	Female	Scotland	BSc	Medical	Research practitioner	Delivering the intervention;Data collection	25	25	No		I am not familiar with any of these terms	1	No							No		None	2	Poor knowledge or understanding of intervention fidelity;Inconsistent terminology surrounding intervention fidelity (i.e. too many synonyms);Ambiguity and lack of consistency surrounding the definition of intervention fidelity (i.e. too many definitions);Lack of criteria specifying acceptable levels of intervention fidelity;Lack of practical guidance about intervention fidelity;Lack of agreement …		Clear understanding of the definition of intervention fidelity;Good knowledge of how to assess or enhance it;Availability of validated tools or checklists for assessment or enhancement;Availability of practical guidance on strategies and how to adapt them to individual trials;Perceived importance by researchers;Perceived importance by academic journals;Availability of reporting criteria specific …		Very important	Never	Yes	Seminars;Lectures;Online courses
2017/08/09 2:17:24 pm CET	I agree	Yes	42	Female	England	PhD	Nursing/midwifery	Researcher;Principal investigator	Design/development;Delivering the intervention;Data collection;Data analysis	8	8	Yes	Ensuring that interventions adequately reflect their underlying theory (e.g. Theory of Planned Behaviour) or hypothesised mechanisms of action (e.g. using mediation analysis);Ensuring those who deliver the intervention (e.g. doctors, therapists, allied health professionals) are adequately trained;Ensuring that any training given to intervention providers is conducted as intended;Delivering the in…		7	Yes	Provider self-report record;Participant self-report record;Participant follow-up visits	2	Protocol review group (i.e. an expert committee to review and amend clinical protocols before implementation);Training manual (to standardize training given to those delivering the intervention);Reminder checklists (used before delivery by those delivering the intervention)	3	3	1			None	4	Poor knowledge or understanding of intervention fidelity;Ambiguity and lack of consistency surrounding the definition of intervention fidelity (i.e. too many definitions);Lack of practical guidance about intervention fidelity;Resistance/perceived resistance from those who deliver the intervention regarding the use of treatment manual (e.g. limiting treatment flexibility);Resistance/perceived resi…		Clear understanding of the definition of intervention fidelity;Good knowledge of how to assess or enhance it;Availability of validated tools or checklists for assessment or enhancement;Availability of practical guidance on strategies and how to adapt them to individual trials;Perceived importance by researchers;Perceived importance by academic journals		Very important	Never	Yes	Workshops;Seminars;Online courses
2017/08/09 2:23:24 pm CET	I agree	Yes	44	Male	Republic of Ireland	PhD	Allied health professionals	Practitioner	Design/development	15	1	Yes	Ensuring adequate difference between the treatment and control groups (i.e. treatment differentiation);Ensuring those who deliver the intervention (e.g. doctors, therapists, allied health professionals) are adequately trained;Ensuring that any training given to intervention providers is conducted as intended;Delivering the intervention to the participants or patients as it was designed;Ensuring t…		7	Yes	Provider self-report record;Participant self-report record;Participant interview (in person, or by phone)	2	None	2	3	1			None	4	Poor knowledge or understanding of intervention fidelity;Lack of criteria specifying acceptable levels of intervention fidelity;Lack of practical guidance about intervention fidelity;Lack of agreement regarding the most appropriate strategies of enhancement/assessment;Lack of perceived importance of intervention fidelity;Lack of journal requirement for publication	lack of practical guidance, lack of criteria re acceptable levels, lack of agreement re most appropriate strategies	Good knowledge of how to assess or enhance it;Availability of validated tools or checklists for assessment or enhancement;Availability of practical guidance on strategies and how to adapt them to individual trials;Perceived importance by academic journals	validated tools, practical guidance, knowledge of how to assess/enhance it	Very important	Never	Yes	Workshops;Lectures
[truncated: 28 more rows]
